# Supplementary material for: 5-Phenyl-3,4,4a,5,6,12c-hexa­hydro-2H-benzo[f]pyrano[3,2-c]quinoline
Source: Acta Crystallogr Sect E Struct Rep Online. 2010 Jun 9;66(Pt 7):o1622. doi: 10.1107/S1600536810020787 (PMC3006965; doi:10.1107/S1600536810020787)
Supplement: Supplementary file 1 [file e-66-o1622-sup1.cif]

##############################################################################
###                                                                        ###
###        Electronic paper (Acta Crystallographica Section E)             ###
###                                                                        ###
##############################################################################
#                                                                            #
# This CIF contains the data in a paper accepted for publication in Acta     #
# Crystallographica Section E. It conforms to the requirements of Notes      #
# for Authors for Section E, and has been peer reviewed under the auspices   #
# of the IUCr Commission on Journals.                                        #
#                                                                            #
# Full details of the Crystallographic Information File format               #
# are given in the paper "The Crystallographic Information File (CIF):       #
# a New Standard Archive File for Crystallography" by S. R. Hall, F. H.      #
# Allen and I. D. Brown [Acta Cryst. (1991), A47, 655-685].                  #
#                                                                            #
# The current version of the core CIF dictionary is obtainable from          #
# ftp://ftp.iucr.org/pub/cif_core.dic. The current version number is 2.4.    #
#                                                                            #
# Software is freely available for graphical display of the structure(s) in  #
# this CIF.  For information consult the CIF home page http://www.iucr.org/  #
# cif/home.html                                                              #
#                                                                            #
# This file may be used for bona fide research purposes within the           #
# scientific community so long as proper attribution is given to the journal # 
# article from which it was obtained.                                        #
#                                                                            #
##############################################################################
                                             
data_global
_audit_creation_method     'from SHELXL97 CIF and IUCr SHELXL97-template'
_journal_date_recd_electronic     2010-05-26
_journal_date_accepted     2010-06-01
_journal_name_full     'Acta Crystallographica, Section E'
_journal_year     2010
_journal_volume     66
_journal_issue      7
_journal_page_first     o1622
_journal_page_last     o1622
_journal_paper_category     QO
_journal_coeditor_code     PV2287
_publ_contact_author_name     'Bai-Xiang Du'
_publ_contact_author_address
;
School of Chemistry and Chemical Engineering
Xuzhou Normal University
Xuzhou Jiangsu 221116
People's Republic of China
;
_publ_contact_author_email     dbx19722@xznu.edu.cn
_publ_contact_author_fax     ?
_publ_contact_author_phone     ?
_publ_section_title
;\
5-Phenyl-3,4,4a,5,6,12c-hexahydro-2<i>H</i>-benzo[<i>f</i>]pyrano[3,2-<i>c</i>]\
quinoline
;
loop_
    _publ_author_name
    _publ_author_address
    'Bai-Xiang Du'
;
School of Chemistry and Chemical Engineering
Xuzhou Normal University
Xuzhou Jiangsu 221116
People's Republic of China
;
    'Jie Zhou'
;
School of Chemistry and Chemical Engineering
Xuzhou Normal University
Xuzhou Jiangsu 221116
People's Republic of China
;
    'Yu-Ling Li'
;
School of Chemistry and Chemical Engineering
Xuzhou Normal University
Xuzhou Jiangsu 221116
People's Republic of China
;
    'Xiang-Shan Wang'
;
School of Chemistry and Chemical Engineering
Xuzhou Normal University
Xuzhou Jiangsu 221116
People's Republic of China
;
_publ_section_synopsis     .
data_I
_chemical_name_systematic
;
5-Phenyl-3,4,4a,5,6,12c-hexahydro-2<i>H</i>-benzo[<i>f</i>]pyrano[3,2-
<i>c</i>]quinoline
;
_chemical_name_common     ?
_chemical_formula_moiety     'C22 H21 N O'
_chemical_formula_sum     'C22 H21 N O'
_chemical_formula_iupac     'C22 H21 N O'
_chemical_formula_weight     315.40
_chemical_melting_point     ?
_chemical_melting_point_gt     477
_chemical_melting_point_lt     478
_symmetry_cell_setting     monoclinic
_symmetry_space_group_name_H-M     'P 21/c'
_symmetry_space_group_name_Hall     '-P 2ybc'
loop_
    _symmetry_equiv_pos_as_xyz
    'x, y, z'
    '-x, y+1/2, -z+1/2'
    '-x, -y, -z'
    'x, -y-1/2, z-1/2'
_cell_length_a     8.1106(2)
_cell_length_b     10.9560(2)
_cell_length_c     18.5020(3)
_cell_angle_alpha     90.00
_cell_angle_beta     93.5520(10)
_cell_angle_gamma     90.00
_cell_volume     1640.92(6)
_cell_formula_units_Z     4
_cell_measurement_reflns_used     3365
_cell_measurement_theta_min     2.52
_cell_measurement_theta_max     26.39
_cell_measurement_temperature     296(2)
_exptl_crystal_description     block
_exptl_crystal_colour     colourless
_exptl_crystal_size_max     0.503
_exptl_crystal_size_mid     0.325
_exptl_crystal_size_min     0.101
_exptl_crystal_density_diffrn     1.277
_exptl_crystal_density_meas     ?
_exptl_crystal_density_method     'not measured'
_exptl_crystal_F_000     672
_exptl_absorpt_coefficient_mu     0.078
_exptl_absorpt_correction_type     none
_exptl_absorpt_process_details     ?
_exptl_absorpt_correction_T_min     ?
_exptl_absorpt_correction_T_max     ?
_exptl_special_details
;
;
_diffrn_ambient_temperature     296(2)
_diffrn_radiation_type     MoK\a
_diffrn_radiation_wavelength     0.71073
_diffrn_radiation_source     'fine-focus sealed tube'
_diffrn_radiation_monochromator     graphite
_diffrn_measurement_device_type     'Bruker APEXII area-detector'
_diffrn_measurement_method     '\f & \w scans'
_diffrn_detector_area_resol_mean     ?
_diffrn_reflns_number     11135
_diffrn_reflns_av_R_equivalents     0.0229
_diffrn_reflns_av_sigmaI/netI     0.0216
_diffrn_reflns_theta_min     2.16
_diffrn_reflns_theta_max     25.20
_diffrn_reflns_theta_full     25.20
_diffrn_measured_fraction_theta_max     1.000
_diffrn_measured_fraction_theta_full     1.000
_diffrn_reflns_limit_h_min     -9
_diffrn_reflns_limit_h_max     9
_diffrn_reflns_limit_k_min     -13
_diffrn_reflns_limit_k_max     12
_diffrn_reflns_limit_l_min     -22
_diffrn_reflns_limit_l_max     22
_diffrn_standards_number     0
_diffrn_standards_interval_count     ?
_diffrn_standards_interval_time     ?
_diffrn_standards_decay_%     ?
_refine_special_details
;
Refinement of <i>F</i>^2^ against ALL reflections. The weighted <i>R</i>-factor
<i>wR</i> and goodness of fit <i>S</i> are based on <i>F</i>^2^, conventional
<i>R</i>-factors <i>R</i> are based on <i>F</i>, with <i>F</i> set to zero for
negative <i>F</i>^2^. The threshold expression of <i>F</i>^2^ >
\s(<i>F</i>^2^) is used only for calculating <i>R</i>-factors(gt) <i>etc</i>.
and is not relevant to the choice of reflections for refinement.
<i>R</i>-factors based on <i>F</i>^2^ are statistically about twice as large
as those based on <i>F</i>, and <i>R</i>- factors based on ALL data will be
even larger.
;
_reflns_number_total     2956
_reflns_number_gt     2303
_reflns_threshold_expression     I>2\s(I)
_refine_ls_structure_factor_coef     Fsqd
_refine_ls_matrix_type     full
_refine_ls_R_factor_all     0.0610
_refine_ls_R_factor_gt     0.0470
_refine_ls_wR_factor_gt     0.1286
_refine_ls_wR_factor_ref     0.1399
_refine_ls_goodness_of_fit_ref     1.025
_refine_ls_restrained_S_all     1.025
_refine_ls_number_reflns     2956
_refine_ls_number_parameters     221
_refine_ls_number_restraints     1
_refine_ls_hydrogen_treatment     constr
_refine_ls_weighting_scheme     calc
_refine_ls_weighting_details
         'calc w=1/[\s^2^(Fo^2^)+(0.0712P)^2^+0.4581P] where P=(Fo^2^+2Fc^2^)/3'
_atom_sites_solution_hydrogens     geom
_atom_sites_solution_primary     direct
_atom_sites_solution_secondary     difmap
_refine_ls_shift/su_max     0.000
_refine_ls_shift/su_mean     0.000
_refine_diff_density_max     0.295
_refine_diff_density_min     -0.210
_refine_ls_extinction_method     none
_refine_ls_extinction_coef     ?
loop_
    _atom_type_symbol
    _atom_type_description
    _atom_type_scat_dispersion_real
    _atom_type_scat_dispersion_imag
    _atom_type_scat_source
    'C' 'C' 0.0033 0.0016
                         'International Tables Vol C Tables 4.2.6.8 and 6.1.1.4'
    'H' 'H' 0.0000 0.0000
                         'International Tables Vol C Tables 4.2.6.8 and 6.1.1.4'
    'N' 'N' 0.0061 0.0033
                         'International Tables Vol C Tables 4.2.6.8 and 6.1.1.4'
    'O' 'O' 0.0106 0.0060
                         'International Tables Vol C Tables 4.2.6.8 and 6.1.1.4'
_computing_data_collection     'SMART (Bruker, 2001)'
_computing_cell_refinement     'SAINT (Bruker, 2001)'
_computing_data_reduction     'SAINT (Bruker, 2001)'
_computing_structure_solution     'SHELXS97 (Sheldrick, 2008)'
_computing_structure_refinement     'SHELXL97 (Sheldrick, 2008)'
_computing_molecular_graphics     'SHELXTL (Sheldrick, 2008)'
_computing_publication_material     'SHELXTL (Sheldrick, 2008)'
loop_
    _atom_site_type_symbol
    _atom_site_label
    _atom_site_fract_x
    _atom_site_fract_y
    _atom_site_fract_z
    _atom_site_U_iso_or_equiv
    _atom_site_adp_type
    _atom_site_calc_flag
    _atom_site_refinement_flags
    _atom_site_occupancy
    _atom_site_disorder_assembly
    _atom_site_disorder_group
    C C4 0.3714(2) 1.07478(15) 0.36093(9) 0.0408(4) Uani d . 1 . .
    N N1 0.61481(19) 0.95714(14) 0.39789(10) 0.0537(4) Uani d D 1 . .
    O O1 0.18206(15) 0.97459(12) 0.43549(7) 0.0562(4) Uani d . 1 . .
    C C13 0.3017(2) 1.18875(15) 0.33707(9) 0.0414(4) Uani d . 1 . .
    C C5 0.5404(2) 1.06466(16) 0.37471(10) 0.0439(4) Uani d . 1 . .
    C C3 0.2648(2) 0.96399(16) 0.36947(10) 0.0442(4) Uani d . 1 . .
    H H3A 0.1808 0.9625 0.3291 0.053 Uiso calc R 1 . .
    C C8 0.4069(2) 1.29013(16) 0.32593(9) 0.0452(4) Uani d . 1 . .
    C C6 0.6433(2) 1.16641(18) 0.36261(11) 0.0544(5) Uani d . 1 . .
    H H6A 0.7571 1.1589 0.3711 0.065 Uiso calc R 1 . .
    C C1 0.5156(2) 0.85413(16) 0.42038(10) 0.0470(4) Uani d . 1 . .
    H H1A 0.4798 0.8705 0.4691 0.056 Uiso calc R 1 . .
    C C2 0.3629(2) 0.84524(16) 0.36796(10) 0.0467(4) Uani d . 1 . .
    H H2A 0.4012 0.8359 0.3191 0.056 Uiso calc R 1 . .
    C C7 0.5791(2) 1.27409(18) 0.33898(11) 0.0529(5) Uani d . 1 . .
    H H7A 0.6497 1.3390 0.3311 0.064 Uiso calc R 1 . .
    C C17 0.6191(2) 0.73967(16) 0.42288(9) 0.0439(4) Uani d . 1 . .
    C C10 0.1721(3) 1.41656(19) 0.29126(12) 0.0623(6) Uani d . 1 . .
    H H10A 0.1281 1.4914 0.2761 0.075 Uiso calc R 1 . .
    C C22 0.6980(2) 0.69912(17) 0.36296(10) 0.0522(5) Uani d . 1 . .
    H H22A 0.6887 0.7443 0.3203 0.063 Uiso calc R 1 . .
    C C9 0.3376(3) 1.40304(17) 0.30283(10) 0.0552(5) Uani d . 1 . .
    H H9A 0.4068 1.4690 0.2955 0.066 Uiso calc R 1 . .
    C C11 0.0673(3) 1.31761(19) 0.30220(12) 0.0614(5) Uani d . 1 . .
    H H11A -0.0462 1.3270 0.2940 0.074 Uiso calc R 1 . .
    C C12 0.1299(2) 1.20753(17) 0.32474(10) 0.0515(5) Uani d . 1 . .
    H H12A 0.0579 1.1433 0.3322 0.062 Uiso calc R 1 . .
    C C16 0.2505(3) 0.73714(18) 0.38181(12) 0.0603(5) Uani d . 1 . .
    H H16A 0.1730 0.7260 0.3403 0.072 Uiso calc R 1 . .
    H H16B 0.3168 0.6637 0.3874 0.072 Uiso calc R 1 . .
    C C18 0.6379(3) 0.6707(2) 0.48508(11) 0.0630(6) Uani d . 1 . .
    H H18A 0.5869 0.6954 0.5263 0.076 Uiso calc R 1 . .
    C C21 0.7894(3) 0.59365(18) 0.36538(11) 0.0581(5) Uani d . 1 . .
    H H21A 0.8399 0.5676 0.3243 0.070 Uiso calc R 1 . .
    C C20 0.8067(3) 0.52664(18) 0.42770(12) 0.0604(5) Uani d . 1 . .
    H H20A 0.8693 0.4555 0.4293 0.073 Uiso calc R 1 . .
    C C15 0.1569(3) 0.7550(2) 0.44793(14) 0.0697(6) Uani d . 1 . .
    H H15A 0.2325 0.7529 0.4907 0.084 Uiso calc R 1 . .
    H H15B 0.0773 0.6896 0.4517 0.084 Uiso calc R 1 . .
    C C14 0.0693(3) 0.8750(2) 0.44381(14) 0.0692(6) Uani d . 1 . .
    H H14A -0.0120 0.8742 0.4031 0.083 Uiso calc R 1 . .
    H H14B 0.0115 0.8871 0.4876 0.083 Uiso calc R 1 . .
    C C19 0.7316(3) 0.5649(2) 0.48709(12) 0.0710(6) Uani d . 1 . .
    H H19A 0.7431 0.5197 0.5296 0.085 Uiso calc R 1 . .
    H H1 0.7087 0.965 0.4204 0.087 Uiso d D 1 . .
loop_
    _atom_site_aniso_label
    _atom_site_aniso_U_11
    _atom_site_aniso_U_22
    _atom_site_aniso_U_33
    _atom_site_aniso_U_12
    _atom_site_aniso_U_13
    _atom_site_aniso_U_23
    C4 0.0409(9) 0.0403(9) 0.0416(9) -0.0009(7) 0.0053(7) -0.0061(7)
    N1 0.0389(8) 0.0454(9) 0.0761(11) 0.0008(7) -0.0021(8) -0.0027(8)
    O1 0.0504(7) 0.0515(8) 0.0685(9) -0.0046(6) 0.0189(6) -0.0062(6)
    C13 0.0459(9) 0.0410(9) 0.0376(9) 0.0006(7) 0.0059(7) -0.0056(7)
    C5 0.0405(9) 0.0423(9) 0.0492(10) 0.0001(7) 0.0049(7) -0.0071(8)
    C3 0.0398(9) 0.0440(10) 0.0488(10) -0.0012(7) 0.0026(7) -0.0022(8)
    C8 0.0532(10) 0.0440(10) 0.0390(9) -0.0010(8) 0.0074(8) -0.0064(7)
    C6 0.0398(9) 0.0557(12) 0.0678(13) -0.0048(9) 0.0050(9) -0.0073(9)
    C1 0.0455(9) 0.0462(10) 0.0496(10) 0.0020(8) 0.0038(8) -0.0062(8)
    C2 0.0476(10) 0.0435(10) 0.0489(10) 0.0003(8) 0.0019(8) -0.0057(8)
    C7 0.0537(11) 0.0472(11) 0.0589(12) -0.0109(9) 0.0112(9) -0.0048(9)
    C17 0.0430(9) 0.0433(10) 0.0454(10) 0.0001(7) 0.0020(7) -0.0028(8)
    C10 0.0745(14) 0.0462(11) 0.0665(13) 0.0146(10) 0.0071(11) 0.0003(9)
    C22 0.0618(11) 0.0503(11) 0.0454(11) 0.0115(9) 0.0096(9) 0.0059(8)
    C9 0.0721(13) 0.0404(10) 0.0540(11) -0.0021(9) 0.0107(10) -0.0030(8)
    C11 0.0552(11) 0.0587(13) 0.0703(14) 0.0132(10) 0.0037(10) -0.0008(10)
    C12 0.0486(10) 0.0484(11) 0.0578(12) 0.0031(8) 0.0059(8) -0.0018(9)
    C16 0.0605(12) 0.0451(11) 0.0738(14) -0.0038(9) -0.0096(10) 0.0002(10)
    C18 0.0726(13) 0.0731(14) 0.0438(11) 0.0105(11) 0.0073(9) 0.0028(10)
    C21 0.0641(12) 0.0514(11) 0.0597(12) 0.0096(10) 0.0108(10) -0.0051(9)
    C20 0.0629(12) 0.0432(11) 0.0742(14) 0.0053(9) -0.0028(10) 0.0043(10)
    C15 0.0634(13) 0.0569(13) 0.0885(17) -0.0110(10) 0.0021(12) 0.0077(12)
    C14 0.0556(12) 0.0630(13) 0.0909(17) -0.0118(10) 0.0195(11) 0.0038(12)
    C19 0.0862(16) 0.0659(14) 0.0603(14) 0.0146(12) -0.0002(12) 0.0210(11)
_geom_special_details
;
All e.s.d.'s (except the e.s.d. in the dihedral angle between two l.s. planes)
are estimated using the full covariance matrix. The cell e.s.d.'s are taken
into account individually in the estimation of e.s.d.'s in distances, angles
and torsion angles; correlations between e.s.d.'s in cell parameters are only
used when they are defined by crystal symmetry. An approximate (isotropic)
treatment of cell e.s.d.'s is used for estimating e.s.d.'s involving l.s.
planes.
;
loop_
    _geom_bond_atom_site_label_1
    _geom_bond_atom_site_label_2
    _geom_bond_site_symmetry_2
    _geom_bond_distance
    _geom_bond_publ_flag
    C4 C5 . 1.383(2) ?
    C4 C13 . 1.429(2) ?
    C4 C3 . 1.504(2) ?
    N1 C5 . 1.380(2) ?
    N1 C1 . 1.461(2) ?
    N1 H1 . 0.850 ?
    O1 C3 . 1.434(2) ?
    O1 C14 . 1.438(2) ?
    C13 C12 . 1.413(2) ?
    C13 C8 . 1.423(2) ?
    C5 C6 . 1.418(3) ?
    C3 C2 . 1.526(2) ?
    C3 H3A . 0.9800 ?
    C8 C9 . 1.414(3) ?
    C8 C7 . 1.414(3) ?
    C6 C7 . 1.351(3) ?
    C6 H6A . 0.9300 ?
    C1 C17 . 1.508(2) ?
    C1 C2 . 1.529(3) ?
    C1 H1A . 0.9800 ?
    C2 C16 . 1.526(3) ?
    C2 H2A . 0.9800 ?
    C7 H7A . 0.9300 ?
    C17 C18 . 1.378(3) ?
    C17 C22 . 1.387(2) ?
    C10 C9 . 1.355(3) ?
    C10 C11 . 1.400(3) ?
    C10 H10A . 0.9300 ?
    C22 C21 . 1.372(3) ?
    C22 H22A . 0.9300 ?
    C9 H9A . 0.9300 ?
    C11 C12 . 1.364(3) ?
    C11 H11A . 0.9300 ?
    C12 H12A . 0.9300 ?
    C16 C15 . 1.492(3) ?
    C16 H16A . 0.9700 ?
    C16 H16B . 0.9700 ?
    C18 C19 . 1.385(3) ?
    C18 H18A . 0.9300 ?
    C21 C20 . 1.367(3) ?
    C21 H21A . 0.9300 ?
    C20 C19 . 1.355(3) ?
    C20 H20A . 0.9300 ?
    C15 C14 . 1.494(3) ?
    C15 H15A . 0.9700 ?
    C15 H15B . 0.9700 ?
    C14 H14A . 0.9700 ?
    C14 H14B . 0.9700 ?
    C19 H19A . 0.9300 ?
loop_
    _geom_angle_atom_site_label_1
    _geom_angle_atom_site_label_2
    _geom_angle_atom_site_label_3
    _geom_angle_site_symmetry_1
    _geom_angle_site_symmetry_3
    _geom_angle
    _geom_angle_publ_flag
    C5 C4 C13 . . 119.71(15) ?
    C5 C4 C3 . . 119.05(15) ?
    C13 C4 C3 . . 121.22(15) ?
    C5 N1 C1 . . 120.68(14) ?
    C5 N1 H1 . . 115.1 ?
    C1 N1 H1 . . 115.7 ?
    C3 O1 C14 . . 111.34(15) ?
    C12 C13 C8 . . 117.18(16) ?
    C12 C13 C4 . . 122.99(16) ?
    C8 C13 C4 . . 119.82(15) ?
    N1 C5 C4 . . 122.34(16) ?
    N1 C5 C6 . . 118.03(15) ?
    C4 C5 C6 . . 119.60(16) ?
    O1 C3 C4 . . 109.05(13) ?
    O1 C3 C2 . . 110.88(14) ?
    C4 C3 C2 . . 112.49(14) ?
    O1 C3 H3A . . 108.1 ?
    C4 C3 H3A . . 108.1 ?
    C2 C3 H3A . . 108.1 ?
    C9 C8 C7 . . 122.01(17) ?
    C9 C8 C13 . . 119.76(17) ?
    C7 C8 C13 . . 118.23(16) ?
    C7 C6 C5 . . 121.22(17) ?
    C7 C6 H6A . . 119.4 ?
    C5 C6 H6A . . 119.4 ?
    N1 C1 C17 . . 109.61(14) ?
    N1 C1 C2 . . 107.90(15) ?
    C17 C1 C2 . . 113.22(14) ?
    N1 C1 H1A . . 108.7 ?
    C17 C1 H1A . . 108.7 ?
    C2 C1 H1A . . 108.7 ?
    C16 C2 C3 . . 109.97(15) ?
    C16 C2 C1 . . 114.33(16) ?
    C3 C2 C1 . . 109.69(14) ?
    C16 C2 H2A . . 107.5 ?
    C3 C2 H2A . . 107.5 ?
    C1 C2 H2A . . 107.5 ?
    C6 C7 C8 . . 121.39(17) ?
    C6 C7 H7A . . 119.3 ?
    C8 C7 H7A . . 119.3 ?
    C18 C17 C22 . . 117.36(17) ?
    C18 C17 C1 . . 120.95(17) ?
    C22 C17 C1 . . 121.68(16) ?
    C9 C10 C11 . . 119.80(19) ?
    C9 C10 H10A . . 120.1 ?
    C11 C10 H10A . . 120.1 ?
    C21 C22 C17 . . 121.24(18) ?
    C21 C22 H22A . . 119.4 ?
    C17 C22 H22A . . 119.4 ?
    C10 C9 C8 . . 120.97(19) ?
    C10 C9 H9A . . 119.5 ?
    C8 C9 H9A . . 119.5 ?
    C12 C11 C10 . . 120.76(19) ?
    C12 C11 H11A . . 119.6 ?
    C10 C11 H11A . . 119.6 ?
    C11 C12 C13 . . 121.52(19) ?
    C11 C12 H12A . . 119.2 ?
    C13 C12 H12A . . 119.2 ?
    C15 C16 C2 . . 112.03(17) ?
    C15 C16 H16A . . 109.2 ?
    C2 C16 H16A . . 109.2 ?
    C15 C16 H16B . . 109.2 ?
    C2 C16 H16B . . 109.2 ?
    H16A C16 H16B . . 107.9 ?
    C17 C18 C19 . . 120.90(19) ?
    C17 C18 H18A . . 119.6 ?
    C19 C18 H18A . . 119.6 ?
    C20 C21 C22 . . 120.45(19) ?
    C20 C21 H21A . . 119.8 ?
    C22 C21 H21A . . 119.8 ?
    C19 C20 C21 . . 119.34(19) ?
    C19 C20 H20A . . 120.3 ?
    C21 C20 H20A . . 120.3 ?
    C16 C15 C14 . . 109.77(19) ?
    C16 C15 H15A . . 109.7 ?
    C14 C15 H15A . . 109.7 ?
    C16 C15 H15B . . 109.7 ?
    C14 C15 H15B . . 109.7 ?
    H15A C15 H15B . . 108.2 ?
    O1 C14 C15 . . 111.70(17) ?
    O1 C14 H14A . . 109.3 ?
    C15 C14 H14A . . 109.3 ?
    O1 C14 H14B . . 109.3 ?
    C15 C14 H14B . . 109.3 ?
    H14A C14 H14B . . 107.9 ?
    C20 C19 C18 . . 120.71(19) ?
    C20 C19 H19A . . 119.6 ?
    C18 C19 H19A . . 119.6 ?
loop_
    _geom_torsion_atom_site_label_1
    _geom_torsion_atom_site_label_2
    _geom_torsion_atom_site_label_3
    _geom_torsion_atom_site_label_4
    _geom_torsion_site_symmetry_1
    _geom_torsion_site_symmetry_2
    _geom_torsion_site_symmetry_3
    _geom_torsion_site_symmetry_4
    _geom_torsion
    _geom_torsion_publ_flag
    C5 C4 C13 C12 . . . . -177.36(16) ?
    C3 C4 C13 C12 . . . . 4.4(3) ?
    C5 C4 C13 C8 . . . . 1.5(2) ?
    C3 C4 C13 C8 . . . . -176.73(15) ?
    C1 N1 C5 C4 . . . . -10.1(3) ?
    C1 N1 C5 C6 . . . . 171.94(17) ?
    C13 C4 C5 N1 . . . . 179.96(16) ?
    C3 C4 C5 N1 . . . . -1.7(3) ?
    C13 C4 C5 C6 . . . . -2.2(3) ?
    C3 C4 C5 C6 . . . . 176.16(16) ?
    C14 O1 C3 C4 . . . . 175.92(15) ?
    C14 O1 C3 C2 . . . . -59.69(19) ?
    C5 C4 C3 O1 . . . . 104.13(17) ?
    C13 C4 C3 O1 . . . . -77.58(19) ?
    C5 C4 C3 C2 . . . . -19.3(2) ?
    C13 C4 C3 C2 . . . . 158.98(15) ?
    C12 C13 C8 C9 . . . . -0.6(2) ?
    C4 C13 C8 C9 . . . . -179.55(15) ?
    C12 C13 C8 C7 . . . . 179.06(16) ?
    C4 C13 C8 C7 . . . . 0.1(2) ?
    N1 C5 C6 C7 . . . . 179.13(18) ?
    C4 C5 C6 C7 . . . . 1.2(3) ?
    C5 N1 C1 C17 . . . . 164.33(16) ?
    C5 N1 C1 C2 . . . . 40.6(2) ?
    O1 C3 C2 C16 . . . . 53.87(19) ?
    C4 C3 C2 C16 . . . . 176.28(15) ?
    O1 C3 C2 C1 . . . . -72.68(18) ?
    C4 C3 C2 C1 . . . . 49.7(2) ?
    N1 C1 C2 C16 . . . . 176.86(15) ?
    C17 C1 C2 C16 . . . . 55.4(2) ?
    N1 C1 C2 C3 . . . . -59.10(19) ?
    C17 C1 C2 C3 . . . . 179.41(14) ?
    C5 C6 C7 C8 . . . . 0.5(3) ?
    C9 C8 C7 C6 . . . . 178.50(18) ?
    C13 C8 C7 C6 . . . . -1.1(3) ?
    N1 C1 C17 C18 . . . . 124.28(19) ?
    C2 C1 C17 C18 . . . . -115.2(2) ?
    N1 C1 C17 C22 . . . . -56.2(2) ?
    C2 C1 C17 C22 . . . . 64.3(2) ?
    C18 C17 C22 C21 . . . . 0.8(3) ?
    C1 C17 C22 C21 . . . . -178.78(17) ?
    C11 C10 C9 C8 . . . . 0.0(3) ?
    C7 C8 C9 C10 . . . . -179.42(18) ?
    C13 C8 C9 C10 . . . . 0.2(3) ?
    C9 C10 C11 C12 . . . . 0.3(3) ?
    C10 C11 C12 C13 . . . . -0.7(3) ?
    C8 C13 C12 C11 . . . . 0.8(3) ?
    C4 C13 C12 C11 . . . . 179.77(17) ?
    C3 C2 C16 C15 . . . . -51.1(2) ?
    C1 C2 C16 C15 . . . . 72.8(2) ?
    C22 C17 C18 C19 . . . . -0.2(3) ?
    C1 C17 C18 C19 . . . . 179.35(19) ?
    C17 C22 C21 C20 . . . . -0.9(3) ?
    C22 C21 C20 C19 . . . . 0.5(3) ?
    C2 C16 C15 C14 . . . . 52.5(2) ?
    C3 O1 C14 C15 . . . . 61.8(2) ?
    C16 C15 C14 O1 . . . . -57.3(3) ?
    C21 C20 C19 C18 . . . . 0.1(3) ?
    C17 C18 C19 C20 . . . . -0.2(4) ?
