# Supplementary material for: 5-Phenyl-3,4,4a,5,6,12c-hexa­hydro-2H-benzo[f]pyrano[3,2-c]quinoline
Source: Acta Crystallogr Sect E Struct Rep Online. 2010 Jun 9;66(Pt 7):o1622. doi: 10.1107/S1600536810020787 (PMC3006965; doi:10.1107/S1600536810020787)
Supplement: Supplementary file 2 [file e-66-o1622-Isup2.hkl]

# 
# h,k,l, Fc-squared, Fo-squared, sigma(Fo-squared) and status flag 
# 
data_I
_shelx_title ' A in P2(1)/c' 
_shelx_refln_list_code          4 
_shelx_F_calc_maximum      176.99 
_exptl_crystal_F_000       672.00 
_reflns_d_resolution_high  0.8347 
 
loop_ 
 _symmetry_equiv_pos_as_xyz 
 'x, y, z' 
 '-x, y+1/2, -z+1/2' 
 '-x, -y, -z' 
 'x, -y-1/2, z-1/2' 
 
_cell_length_a     8.1106 
_cell_length_b    10.9560 
_cell_length_c    18.5020 
_cell_angle_alpha  90.000 
_cell_angle_beta   93.552 
_cell_angle_gamma  90.000 
 
_shelx_F_squared_multiplier     1.000 
 
loop_ 
 _refln_index_h 
 _refln_index_k 
 _refln_index_l 
 _refln_F_squared_calc 
 _refln_F_squared_meas 
 _refln_F_squared_sigma 
 _refln_observed_status 
   1   0   0     8633.61     7970.26     99.91 o 
   2   0   0     7682.21     7139.42     85.66 o 
   3   0   0      352.64      420.30      8.41 o 
   4   0   0     2118.14     2383.82     22.69 o 
   5   0   0      519.65      488.37      6.40 o 
   6   0   0       27.02       26.38      1.97 o 
   7   0   0      137.84      125.23      4.90 o 
   8   0   0       21.74       18.02      2.64 o 
   9   0   0      159.55      167.61      6.64 o 
   1   1   0     2535.12     2858.77     29.82 o 
   2   1   0     1216.66     1145.92     14.08 o 
   3   1   0      170.80      188.22      2.24 o 
   4   1   0      325.13      318.90      3.28 o 
   5   1   0      143.45      158.62      3.44 o 
   6   1   0        2.20        1.71      0.81 o 
   7   1   0        0.14       -0.89      0.89 o 
   8   1   0       12.34       10.48      1.60 o 
   9   1   0       18.54       16.68      2.37 o 
   0   2   0     2033.55     2025.22     41.62 o 
   1   2   0      656.02      652.25      7.32 o 
   2   2   0     1032.19     1016.24     10.10 o 
   3   2   0     1701.78     1652.01     13.35 o 
   4   2   0      627.13      678.64      6.61 o 
   5   2   0      264.77      273.16      3.40 o 
   6   2   0       59.42       64.33      2.56 o 
   7   2   0       40.40       35.99      2.24 o 
   8   2   0       11.62       15.77      1.81 o 
   9   2   0        0.77       -0.11      1.52 o 
   1   3   0     2546.89     2492.69     22.17 o 
   2   3   0        4.27        6.23      0.90 o 
   3   3   0      562.94      555.42      5.37 o 
   4   3   0      455.94      436.86      4.40 o 
   5   3   0      108.74       88.95      2.31 o 
   6   3   0      171.61      168.32      3.91 o 
   7   3   0        9.58        5.74      1.28 o 
   8   3   0        0.07        1.01      1.31 o 
   9   3   0        1.99        3.59      1.66 o 
   0   4   0     1058.42     1000.05     12.20 o 
   1   4   0        8.02       14.58      2.67 o 
   2   4   0     1761.49     1769.08     18.34 o 
   3   4   0      669.74      631.57      6.48 o 
   4   4   0       21.80       28.55      1.13 o 
   5   4   0      370.21      331.64      4.89 o 
   6   4   0      100.58      107.85      4.36 o 
   7   4   0      314.61      326.91      6.11 o 
   8   4   0        0.46       -0.37      1.28 o 
   9   4   0       23.25       22.55      3.18 o 
   1   5   0      185.60      253.95      2.73 o 
   2   5   0     1376.29     1439.11     12.81 o 
   3   5   0      376.06      407.77      4.78 o 
   4   5   0      182.90      190.63      3.31 o 
   5   5   0      498.47      483.68     10.65 o 
   6   5   0      536.55      525.52      8.51 o 
   7   5   0      116.22      107.59      3.51 o 
   8   5   0        0.94       -0.42      1.45 o 
   0   6   0       89.62      102.10      2.26 o 
   1   6   0       12.88       16.25      0.69 o 
   2   6   0      102.57      114.55      2.10 o 
   3   6   0      178.05      180.18      3.31 o 
   4   6   0        5.06        4.73      1.02 o 
   5   6   0      166.62      170.87      4.00 o 
   6   6   0       41.89       33.23      3.19 o 
   7   6   0       46.20       53.01      2.77 o 
   8   6   0        6.80        4.62      1.75 o 
   1   7   0        8.64        9.34      0.89 o 
   2   7   0       16.01       10.44      1.11 o 
   3   7   0       67.75       63.26      2.26 o 
   4   7   0       68.23       64.18      5.35 o 
   5   7   0       63.03       60.66      2.53 o 
   6   7   0       20.07       18.82      1.86 o 
   7   7   0        1.80        3.86      1.32 o 
   8   7   0       20.64       25.67      2.71 o 
   0   8   0      322.40      345.06      7.57 o 
   1   8   0      154.08      149.30      3.84 o 
   2   8   0       17.68       18.04      1.70 o 
   3   8   0      194.94      158.13      4.22 o 
   4   8   0        8.55        9.04      1.99 o 
   5   8   0       36.17       34.50      2.47 o 
   6   8   0        0.01        0.36      1.13 o 
   7   8   0        4.40        6.19      1.55 o 
   1   9   0     1243.70     1247.89     16.89 o 
   2   9   0       30.41       31.71      2.61 o 
   3   9   0       52.79       46.11      3.62 o 
   4   9   0       48.02       28.40      2.28 o 
   5   9   0       16.49       16.52      2.04 o 
   6   9   0        0.19        1.07      1.45 o 
   7   9   0        0.26        3.07      1.72 o 
   0  10   0       45.27       57.92      4.94 o 
   1  10   0      127.27      134.74      4.99 o 
   2  10   0       13.89       11.08      3.41 o 
   3  10   0        1.72        1.53      1.36 o 
   4  10   0        0.00       -0.41      1.27 o 
   5  10   0       16.98       13.16      2.00 o 
   6  10   0        2.34        0.63      1.49 o 
   1  11   0       42.89       44.00      4.21 o 
   2  11   0       11.01        4.85      1.88 o 
   3  11   0        4.82        5.89      2.19 o 
   4  11   0        0.09       -0.43      1.34 o 
   5  11   0        7.31        8.36      1.94 o 
   0  12   0        5.77        1.10      2.53 o 
   1  12   0        4.51        3.41      1.95 o 
   2  12   0        9.13        7.07      3.24 o 
   3  12   0        3.51        2.43      1.89 o 
   1  13   0        0.35        2.26      2.06 o 
  -9   1   1       15.36       12.10      1.84 o 
  -8   1   1        1.89        1.42      1.18 o 
  -7   1   1        1.24        0.66      0.96 o 
  -6   1   1        0.03        0.21      0.81 o 
  -5   1   1        1.53        1.76      0.58 o 
  -4   1   1      125.10      147.87      2.14 o 
  -3   1   1      915.96      958.66      8.32 o 
  -2   1   1      362.28      391.68      3.94 o 
  -1   1   1     3299.97     3216.02     33.49 o 
   0   1   1     2756.78     2807.62     33.28 o 
   1   1   1        2.26        2.49      0.41 o 
   2   1   1     3922.05     3832.15     32.26 o 
   3   1   1      860.13      798.92      6.59 o 
   4   1   1       73.18       67.39      1.92 o 
   5   1   1        5.04        1.44      0.51 o 
   6   1   1       45.65       41.69      1.67 o 
   7   1   1       53.12       44.81      2.66 o 
   8   1   1       51.95       45.18      2.55 o 
   9   1   1       43.66       50.72      2.91 o 
  -9   2   1       25.65       36.06      2.51 o 
  -8   2   1       26.73       27.22      2.18 o 
  -7   2   1        0.10       -0.84      0.91 o 
  -6   2   1       42.65       41.42      1.81 o 
  -5   2   1       34.87       30.60      1.92 o 
  -4   2   1       27.87       40.40      1.21 o 
  -3   2   1        0.46        1.01      0.64 o 
  -2   2   1      689.82      709.23      7.46 o 
  -1   2   1     6075.45     6501.02     73.55 o 
   0   2   1      671.96      719.29      8.89 o 
   1   2   1     4819.28     4856.00     49.60 o 
   2   2   1      959.35      938.73      7.89 o 
   3   2   1        5.12        4.11      0.51 o 
   4   2   1      134.27      109.13      1.96 o 
   5   2   1       15.41       14.99      1.04 o 
   6   2   1      155.25      155.42      3.29 o 
   7   2   1       41.13       37.03      1.98 o 
   8   2   1        6.81        5.31      1.43 o 
   9   2   1       17.25       19.80      2.46 o 
  -9   3   1       13.16       17.29      2.31 o 
  -8   3   1        0.01       -0.98      1.19 o 
  -7   3   1       22.13       26.20      1.93 o 
  -6   3   1      203.00      192.11      5.03 o 
  -5   3   1       82.52       82.23      3.53 o 
  -4   3   1        3.54        5.41      0.65 o 
  -3   3   1      289.65      321.08      3.55 o 
  -2   3   1     1406.67     1287.96     11.18 o 
  -1   3   1      144.62      138.54      2.17 o 
   0   3   1      150.85      141.38      1.87 o 
   1   3   1      303.45      302.09      3.39 o 
   2   3   1       14.36       21.01      0.79 o 
   3   3   1        2.78        8.21      0.59 o 
   4   3   1      281.40      300.55      3.43 o 
   5   3   1      480.23      457.97      5.17 o 
   6   3   1        5.49        5.88      1.49 o 
   7   3   1       28.52       33.19      2.76 o 
   8   3   1       11.63       10.31      1.88 o 
   9   3   1        1.78        0.99      1.62 o 
  -9   4   1       14.17       17.72      2.35 o 
  -8   4   1        5.38        5.54      1.57 o 
  -7   4   1      334.39      344.12      7.18 o 
  -6   4   1       30.87       30.94      1.72 o 
  -5   4   1       76.39       78.14      2.18 o 
  -4   4   1      451.98      478.34      5.96 o 
  -3   4   1      660.53      737.96      7.31 o 
  -2   4   1        1.98       23.25      1.78 o 
  -1   4   1      905.92      837.31      7.50 o 
   0   4   1      368.89      381.44      4.84 o 
   1   4   1       27.59       25.30      1.02 o 
   2   4   1     9660.97    10044.98     73.93 o 
   3   4   1     2367.75     2572.94     20.04 o 
   4   4   1      189.18      171.78      2.62 o 
   5   4   1     1069.60      972.08     10.64 o 
   6   4   1      730.76      703.29     12.32 o 
   7   4   1        7.27        7.60      1.42 o 
   8   4   1        2.73        1.85      1.57 o 
   9   4   1        1.49        1.53      1.67 o 
  -8   5   1        0.44       -1.33      1.33 o 
  -7   5   1       32.04       30.37      4.21 o 
  -6   5   1      565.61      567.57      8.38 o 
  -5   5   1       90.33       90.32      4.02 o 
  -4   5   1        0.45        2.35      0.70 o 
  -3   5   1        8.07        6.85      0.66 o 
  -2   5   1      713.05      808.33      7.83 o 
  -1   5   1      114.83      131.14      1.99 o 
   0   5   1      109.12      117.64      1.55 o 
   1   5   1     1359.05     1446.96     11.46 o 
   2   5   1      670.56      765.05      9.14 o 
   3   5   1      594.00      640.07      6.15 o 
   4   5   1        2.47        5.30      1.38 o 
   5   5   1       98.14      104.88      3.05 o 
   6   5   1       92.36       95.96      3.45 o 
   7   5   1      126.49      120.41      3.69 o 
   8   5   1       14.51       13.33      1.85 o 
  -8   6   1        0.20       -0.09      1.47 o 
  -7   6   1       51.53       52.01      3.04 o 
  -6   6   1      235.87      240.57      4.99 o 
  -5   6   1      425.21      383.72      6.28 o 
  -4   6   1      147.40      152.82      3.46 o 
  -3   6   1      358.05      380.74      5.05 o 
  -2   6   1      120.10      127.24      2.43 o 
  -1   6   1      103.27      113.73      2.03 o 
   0   6   1       36.23       34.44      1.06 o 
   1   6   1      202.01      179.56      2.10 o 
   2   6   1        1.76        2.08      0.51 o 
   3   6   1      195.74      195.31      3.41 o 
   4   6   1      101.78      100.14      2.86 o 
   5   6   1      151.20      153.79      3.80 o 
   6   6   1       39.10       39.07      2.27 o 
   7   6   1       35.23       39.75      2.46 o 
   8   6   1        3.24        4.40      1.67 o 
  -8   7   1        0.50        0.55      1.53 o 
  -7   7   1       29.63       30.05      2.23 o 
  -6   7   1       48.33       42.75      3.39 o 
  -5   7   1       13.76       22.75      1.87 o 
  -4   7   1      145.89      142.19      4.05 o 
  -3   7   1        1.32        1.19      0.79 o 
  -2   7   1       34.14       27.63      1.31 o 
  -1   7   1        8.61        4.11      0.76 o 
   0   7   1      663.88      675.70      7.55 o 
   1   7   1       22.95       31.78      1.33 o 
   2   7   1       11.51       13.35      1.27 o 
   3   7   1       11.24       13.81      1.35 o 
   4   7   1        0.21       -0.87      0.87 o 
   5   7   1        5.75        8.33      1.37 o 
   6   7   1       11.84       13.29      1.91 o 
   7   7   1        0.04        0.91      1.51 o 
   8   7   1        0.63        0.94      1.44 o 
  -7   8   1        4.73        7.41      2.36 o 
  -6   8   1        0.19       -0.68      1.09 o 
  -5   8   1       58.72       43.94      2.33 o 
  -4   8   1        3.44       -0.86      0.86 o 
  -3   8   1       42.00       39.04      1.99 o 
  -2   8   1        5.61        2.90      0.96 o 
  -1   8   1      231.27      229.43      3.76 o 
   0   8   1      131.05      139.42      3.90 o 
   1   8   1       96.87       92.49      3.06 o 
   2   8   1      129.12      119.51      3.54 o 
   3   8   1        7.61        4.82      1.29 o 
   4   8   1       35.55       42.29      2.53 o 
   5   8   1        0.00       -0.88      1.17 o 
   6   8   1       22.91       24.17      2.42 o 
   7   8   1        8.02        4.96      2.40 o 
  -7   9   1        0.17       -0.26      1.34 o 
  -6   9   1        3.70        0.09      1.21 o 
  -5   9   1       67.96       53.58      2.99 o 
  -4   9   1       47.25       39.10      2.51 o 
  -3   9   1      117.65      102.31      3.50 o 
  -2   9   1       21.44       14.18      1.72 o 
  -1   9   1      303.60      295.80      7.31 o 
   0   9   1      212.92      226.19      6.34 o 
   1   9   1      318.29      291.37      6.03 o 
   2   9   1       27.80       22.57      1.99 o 
   3   9   1       16.38       15.63      2.85 o 
   4   9   1       10.46        7.01      1.55 o 
   5   9   1       10.10        8.78      1.74 o 
   6   9   1        0.22       -1.34      1.34 o 
   7   9   1       10.21       14.53      2.35 o 
  -6  10   1        1.12        0.16      1.48 o 
  -5  10   1        0.68       -0.01      1.36 o 
  -4  10   1        5.11        6.65      1.57 o 
  -3  10   1        9.42        5.73      1.47 o 
  -2  10   1       94.93       96.19      4.20 o 
  -1  10   1       89.98       86.69      4.04 o 
   0  10   1       83.74       90.23      4.18 o 
   1  10   1      228.88      217.69      6.43 o 
   2  10   1       28.14       25.83      2.21 o 
   3  10   1       37.43       34.02      2.51 o 
   4  10   1        0.09       -0.58      1.15 o 
   5  10   1       17.73       11.80      3.10 o 
   6  10   1       18.62       19.30      2.42 o 
  -5  11   1        0.00       -0.61      1.50 o 
  -4  11   1        0.04       -0.59      1.58 o 
  -3  11   1       50.87       59.34      4.89 o 
  -2  11   1        4.08        2.83      1.87 o 
  -1  11   1        0.69        0.96      1.62 o 
   0  11   1       40.48       38.91      3.16 o 
   1  11   1       10.69       11.66      2.17 o 
   2  11   1       23.01       27.65      6.96 o 
   3  11   1        2.42        1.59      1.69 o 
   4  11   1        1.37        2.54      1.91 o 
   5  11   1       10.19        6.70      1.88 o 
  -3  12   1        2.68        1.10      1.83 o 
  -2  12   1       18.68       21.84      3.24 o 
  -1  12   1       37.55       40.25      3.34 o 
   0  12   1        0.26       -0.54      1.65 o 
   1  12   1        6.24        3.57      2.48 o 
   2  12   1        4.68        7.42      2.20 o 
   3  12   1        9.15       10.55      6.83 o 
  -1  13   1        2.98        0.76      2.06 o 
   0  13   1        5.65        8.55      2.37 o 
   1  13   1       19.00       31.63      3.34 o 
  -9   0   2       27.61       38.59      3.75 o 
  -8   0   2       29.00       24.65      4.63 o 
  -7   0   2        7.81        6.73      2.14 o 
  -6   0   2       42.27       53.31      4.17 o 
  -5   0   2      292.48      333.36      5.97 o 
  -4   0   2      122.90      110.87      3.81 o 
  -3   0   2       68.27       52.55      2.01 o 
  -2   0   2     6166.97     5884.85     67.62 o 
  -1   0   2     2854.59     2875.93     58.98 o 
   0   0   2     1032.77      799.90     15.57 o 
   1   0   2     2407.61     2103.75     82.79 o 
   2   0   2     2389.50     2241.51     31.19 o 
   3   0   2      897.89      754.32     10.56 o 
   4   0   2     1574.46     1758.24     17.34 o 
   5   0   2        2.31        0.89      0.69 o 
   6   0   2        1.55       -0.32      0.98 o 
   7   0   2      144.34      133.36      5.58 o 
   8   0   2      149.90      133.40      5.66 o 
   9   0   2       15.81        5.81      2.26 o 
  -9   1   2       76.33       88.22      3.48 o 
  -8   1   2       73.94       68.68      2.89 o 
  -7   1   2        8.14        6.34      1.20 o 
  -6   1   2        5.33        5.66      1.36 o 
  -5   1   2        0.01        0.20      0.52 o 
  -4   1   2     1039.14     1086.21      9.62 o 
  -3   1   2       11.10       10.81      0.59 o 
  -2   1   2      568.98      474.97      4.57 o 
  -1   1   2     1860.83     1766.04     18.75 o 
   0   1   2      578.72      465.83      5.44 o 
   1   1   2      563.15      507.84      5.78 o 
   2   1   2    10045.38     9109.03     74.43 o 
   3   1   2      160.28      167.60      3.31 o 
   4   1   2      187.03      200.38      2.47 o 
   5   1   2        2.92        1.69      0.54 o 
   6   1   2       95.28       99.00      2.46 o 
   7   1   2      161.38      135.46      3.36 o 
   8   1   2        8.22        8.31      1.57 o 
   9   1   2        1.63        3.06      1.69 o 
  -9   2   2        0.04       -0.46      1.25 o 
  -8   2   2       54.84       57.88      2.70 o 
  -7   2   2        4.72        2.84      1.12 o 
  -6   2   2      110.60      108.95      3.26 o 
  -5   2   2       68.99       84.71      2.15 o 
  -4   2   2        0.00        1.21      0.44 o 
  -3   2   2       39.87       43.07      1.35 o 
  -2   2   2      507.36      549.40      5.28 o 
  -1   2   2      548.65      534.36      6.80 o 
   0   2   2     1250.68     1238.43     14.98 o 
   1   2   2        4.71        5.35      0.57 o 
   2   2   2     1665.90     1574.47     12.62 o 
   3   2   2      101.90       93.61      1.45 o 
   4   2   2      238.68      196.19      2.46 o 
   5   2   2       33.87       41.69      1.35 o 
   6   2   2        4.39        4.57      0.80 o 
   7   2   2       23.53       23.98      1.74 o 
   8   2   2       16.76       15.30      2.85 o 
   9   2   2        0.49        2.45      1.66 o 
  -9   3   2       10.86       12.81      2.02 o 
  -8   3   2       49.15       56.01      3.71 o 
  -7   3   2       28.64       22.60      1.83 o 
  -6   3   2        0.05        1.40      0.96 o 
  -5   3   2        5.31        6.36      0.89 o 
  -4   3   2        0.36        1.40      0.47 o 
  -3   3   2        3.80        8.64      0.80 o 
  -2   3   2        3.72        8.54      0.62 o 
  -1   3   2      218.71      230.07      3.64 o 
   0   3   2      212.07      226.90      2.95 o 
   1   3   2      403.48      381.68      4.72 o 
   2   3   2      167.77      180.62      2.18 o 
   3   3   2      752.85      783.51      6.61 o 
   4   3   2       28.00       21.56      0.92 o 
   5   3   2      240.84      252.82      3.51 o 
   6   3   2      318.59      321.37      7.68 o 
   7   3   2        3.22        4.78      1.36 o 
   8   3   2        0.06       -0.18      1.18 o 
   9   3   2        0.03        0.26      1.65 o 
  -9   4   2       19.39       22.71      2.52 o 
  -8   4   2        1.10        2.99      1.41 o 
  -7   4   2       18.51       17.33      3.06 o 
  -6   4   2      398.11      392.75      7.28 o 
  -5   4   2       16.48       16.67      1.22 o 
  -4   4   2       37.68       38.08      1.34 o 
  -3   4   2      562.76      681.89      6.35 o 
  -2   4   2     4997.31     5092.30     41.12 o 
  -1   4   2        4.25        4.43      0.46 o 
   0   4   2      381.70      390.54      3.95 o 
   1   4   2      357.15      339.08      3.57 o 
   2   4   2        7.89       17.94      2.11 o 
   3   4   2     1601.82     1452.33     11.22 o 
   4   4   2      556.55      550.25      5.38 o 
   5   4   2      362.16      335.65      5.03 o 
   6   4   2        0.15        1.92      1.18 o 
   7   4   2        4.22        7.96      1.48 o 
   8   4   2        1.87       -1.17      1.17 o 
   9   4   2        4.65        5.39      2.03 o 
  -8   5   2        3.22        3.68      1.56 o 
  -7   5   2       49.97       54.55      2.87 o 
  -6   5   2       14.79       12.74      1.73 o 
  -5   5   2       14.39       16.08      1.25 o 
  -4   5   2      122.62      137.10      2.74 o 
  -3   5   2       19.89       27.91      1.42 o 
  -2   5   2     1919.66     2234.77     19.02 o 
  -1   5   2      813.32      801.81      7.46 o 
   0   5   2      644.93      660.36      6.29 o 
   1   5   2      300.07      377.12      4.06 o 
   2   5   2     3057.95     3259.69     23.33 o 
   3   5   2       34.67       53.10      1.48 o 
   4   5   2      223.90      207.36      3.62 o 
   5   5   2      413.50      388.29      6.36 o 
   6   5   2       15.90       20.25      1.83 o 
   7   5   2       20.42       15.48      1.81 o 
   8   5   2       12.61       10.28      1.74 o 
  -8   6   2        5.90        4.89      1.73 o 
  -7   6   2        4.72        6.49      1.77 o 
  -6   6   2       96.69       93.25      4.90 o 
  -5   6   2       15.94       25.51      1.72 o 
  -4   6   2        2.07        5.18      0.99 o 
  -3   6   2      223.65      251.79      4.29 o 
  -2   6   2        8.60        9.73      0.78 o 
  -1   6   2       80.49       85.90      1.69 o 
   0   6   2       44.77       42.74      1.38 o 
   1   6   2      112.88      119.92      1.99 o 
   2   6   2        7.53        5.26      0.72 o 
   3   6   2        0.12        0.21      0.61 o 
   4   6   2       57.78       48.67      2.43 o 
   5   6   2      208.24      224.98      7.10 o 
   6   6   2       31.75       31.07      2.47 o 
   7   6   2       10.23       12.41      2.01 o 
   8   6   2        0.00        0.01      1.52 o 
  -8   7   2        2.70        5.23      1.77 o 
  -7   7   2        0.38       -1.15      1.15 o 
  -6   7   2        1.76        1.36      1.14 o 
  -5   7   2      125.46      141.01      3.59 o 
  -4   7   2       13.38       16.48      1.45 o 
  -3   7   2        3.12        3.01      0.84 o 
  -2   7   2       11.16       11.16      0.97 o 
  -1   7   2      392.53      397.81      5.12 o 
   0   7   2        5.63       11.83      0.82 o 
   1   7   2        0.52        0.59      0.61 o 
   2   7   2      119.46      123.11      2.58 o 
   3   7   2        2.11        3.24      1.09 o 
   4   7   2        9.71       11.81      1.64 o 
   5   7   2        0.00       -0.57      1.09 o 
   6   7   2       20.35       15.58      2.06 o 
   7   7   2       12.52        8.91      1.85 o 
   8   7   2        0.12        2.19      1.78 o 
  -7   8   2       21.97       22.46      2.43 o 
  -6   8   2       17.04       17.28      1.79 o 
  -5   8   2       13.57       10.22      1.47 o 
  -4   8   2        1.68        2.32      1.01 o 
  -3   8   2        4.29        3.00      1.55 o 
  -2   8   2        0.21        0.67      0.84 o 
  -1   8   2       41.37       41.91      1.75 o 
   0   8   2      289.87      280.76      4.36 o 
   1   8   2       92.62       94.70      3.60 o 
   2   8   2       44.68       36.75      3.80 o 
   3   8   2       88.14       82.75      3.14 o 
   4   8   2       28.77       22.90      2.12 o 
   5   8   2       12.00       11.25      1.85 o 
   6   8   2        2.46        0.17      1.58 o 
   7   8   2        2.27        2.24      1.64 o 
  -7   9   2        6.01        8.03      1.80 o 
  -6   9   2        0.20       -0.60      1.16 o 
  -5   9   2       31.84       33.90      2.73 o 
  -4   9   2       71.65       65.14      2.65 o 
  -3   9   2       42.54       42.15      2.11 o 
  -2   9   2        9.95        6.00      1.54 o 
  -1   9   2      229.89      223.37      7.50 o 
   0   9   2     1728.23     1737.61     22.26 o 
   1   9   2        0.63        2.68      1.28 o 
   2   9   2      115.65      104.26      3.53 o 
   3   9   2        5.40        3.16      1.32 o 
   4   9   2       31.67       25.19      3.03 o 
   5   9   2        2.87        1.71      1.42 o 
   6   9   2        7.50        6.18      1.80 o 
  -6  10   2        3.04        2.51      1.42 o 
  -5  10   2       15.30       14.58      1.97 o 
  -4  10   2       31.51       16.92      1.98 o 
  -3  10   2      178.38      149.66      8.69 o 
  -2  10   2      101.44      111.40      6.41 o 
  -1  10   2        5.78       10.03      2.01 o 
   0  10   2      340.92      345.63     11.20 o 
   1  10   2       16.52       21.51      2.49 o 
   2  10   2       26.08       16.84      1.97 o 
   3  10   2      204.20      189.21      5.79 o 
   4  10   2        7.85       13.10      1.93 o 
   5  10   2        6.20        5.68      1.74 o 
   6  10   2        6.16        9.27      2.12 o 
  -5  11   2        1.85       -1.38      1.66 o 
  -4  11   2       36.26       38.85      3.36 o 
  -3  11   2        3.27        6.02      1.88 o 
  -2  11   2       58.49       58.31      9.61 o 
  -1  11   2       40.20       46.91      3.31 o 
   0  11   2        7.69        7.83      1.96 o 
   1  11   2       12.30       12.95      2.28 o 
   2  11   2        2.22        3.32      1.80 o 
   3  11   2       23.83       23.41      2.41 o 
   4  11   2        0.08       -1.33      1.33 o 
   5  11   2        1.47       -0.28      1.58 o 
  -3  12   2        0.05        2.40      1.94 o 
  -2  12   2        8.63       11.33      2.33 o 
  -1  12   2       10.96       12.33      2.45 o 
   0  12   2        0.53       -0.26      1.69 o 
   1  12   2        2.22        3.12      1.87 o 
   2  12   2        2.45        2.37      3.00 o 
   3  12   2        0.06        1.84      1.96 o 
  -1  13   2        3.08        1.75      1.95 o 
   0  13   2       29.59       32.11      3.31 o 
  -9   1   3       54.64       55.72      2.87 o 
  -8   1   3      182.44      184.15      4.47 o 
  -7   1   3       57.75       57.43      2.39 o 
  -6   1   3       43.40       44.10      1.95 o 
  -5   1   3      201.59      213.19      4.41 o 
  -4   1   3       86.40       78.86      1.59 o 
  -3   1   3       28.67       23.06      0.82 o 
  -2   1   3     1638.77     1503.17     11.92 o 
  -1   1   3      749.79      925.44     10.22 o 
   0   1   3     1106.64     1195.86     12.57 o 
   1   1   3    16232.56    15149.48    107.43 o 
   2   1   3     3914.44     3568.48     25.51 o 
   3   1   3     2491.43     2399.88     17.54 o 
   4   1   3       20.46       14.60      0.83 o 
   5   1   3       18.84       30.65      1.59 o 
   6   1   3      223.59      209.27      3.56 o 
   7   1   3       20.00       17.35      1.45 o 
   8   1   3       78.03       73.66      2.82 o 
   9   1   3        7.16        8.38      2.01 o 
  -9   2   3       27.54       29.35      2.26 o 
  -8   2   3       84.92       76.81      2.96 o 
  -7   2   3       48.91       53.54      2.37 o 
  -6   2   3       49.85       48.18      2.03 o 
  -5   2   3       19.24       17.92      1.24 o 
  -4   2   3      207.76      234.08      3.21 o 
  -3   2   3       53.57       59.73      1.28 o 
  -2   2   3     1473.81     1389.32     11.98 o 
  -1   2   3      178.26      178.52      5.35 o 
   0   2   3      311.94      337.02      5.29 o 
   1   2   3      266.23      276.30      2.65 o 
   2   2   3      765.51      820.36      6.58 o 
   3   2   3       94.18       76.76      1.49 o 
   4   2   3        4.29        5.49      0.58 o 
   5   2   3       45.97       59.33      1.64 o 
   6   2   3        3.28        2.72      0.82 o 
   7   2   3       21.82       20.70      1.88 o 
   8   2   3        1.43        1.23      1.27 o 
   9   2   3        9.10        8.22      2.06 o 
  -9   3   3        3.93        5.77      1.68 o 
  -8   3   3       31.06       27.32      2.27 o 
  -7   3   3      127.66      130.38      3.53 o 
  -6   3   3      364.81      360.30      5.93 o 
  -5   3   3        8.61       11.23      1.02 o 
  -4   3   3        1.59        3.78      0.56 o 
  -3   3   3     1311.95     1345.92     10.45 o 
  -2   3   3     1761.90     1759.25     17.56 o 
  -1   3   3      483.22      417.48      4.43 o 
   0   3   3      119.75      112.07      2.41 o 
   1   3   3       89.76       81.52      2.08 o 
   2   3   3      348.85      324.59      4.16 o 
   3   3   3      381.01      402.56      3.74 o 
   4   3   3     1844.39     1652.81     12.97 o 
   5   3   3        3.32        4.11      0.75 o 
   6   3   3      149.82      145.40      4.41 o 
   7   3   3        3.31        3.43      1.30 o 
   8   3   3       16.92       17.53      2.16 o 
   9   3   3       15.22       23.61      2.80 o 
  -9   4   3       23.13       26.21      2.51 o 
  -8   4   3        1.94        0.82      2.33 o 
  -7   4   3       22.59       25.95      3.14 o 
  -6   4   3       88.92       86.70      2.78 o 
  -5   4   3        0.31        0.52      0.71 o 
  -4   4   3       24.97       17.90      1.42 o 
  -3   4   3     1179.61     1406.55     12.54 o 
  -2   4   3      985.44     1070.90     10.80 o 
  -1   4   3        0.51        2.77      0.70 o 
   0   4   3       81.05       75.62      1.49 o 
   1   4   3      282.43      313.89      3.87 o 
   2   4   3       91.94      130.30      2.90 o 
   3   4   3      179.28      154.66      4.22 o 
   4   4   3      289.97      314.74      3.84 o 
   5   4   3       17.33       26.32      1.55 o 
   6   4   3      566.53      558.91      8.39 o 
   7   4   3       49.08       55.24      2.72 o 
   8   4   3        0.45       -0.57      1.18 o 
   9   4   3       16.08       18.36      2.30 o 
  -8   5   3       18.76       25.83      2.32 o 
  -7   5   3        0.06        0.25      1.15 o 
  -6   5   3       61.94       63.57      2.47 o 
  -5   5   3       19.15       19.36      1.30 o 
  -4   5   3      151.62      143.45      2.79 o 
  -3   5   3        6.09        4.63      0.64 o 
  -2   5   3      284.34      338.25      3.99 o 
  -1   5   3      275.16      291.06      3.41 o 
   0   5   3      126.56      119.43      1.87 o 
   1   5   3      128.49      140.21      2.41 o 
   2   5   3      567.09      652.61      6.76 o 
   3   5   3        2.05        3.18      0.65 o 
   4   5   3        3.10        3.30      0.81 o 
   5   5   3       54.42       78.45      2.67 o 
   6   5   3      201.65      193.71      5.28 o 
   7   5   3       42.68       46.26      3.04 o 
   8   5   3        0.52       -1.48      1.48 o 
  -8   6   3        3.03        2.40      1.43 o 
  -7   6   3       21.78       17.86      2.62 o 
  -6   6   3        0.91        3.22      1.26 o 
  -5   6   3       34.87       44.47      2.19 o 
  -4   6   3      204.28      206.40      3.23 o 
  -3   6   3       11.76       19.08      1.15 o 
  -2   6   3      262.02      294.56      3.71 o 
  -1   6   3      354.23      368.09      4.21 o 
   0   6   3      103.38      103.87      1.85 o 
   1   6   3      194.58      188.94      2.64 o 
   2   6   3      163.22      184.03      2.95 o 
   3   6   3        1.25        1.92      0.69 o 
   4   6   3       19.30       19.78      1.59 o 
   5   6   3      425.65      403.24      7.80 o 
   6   6   3        0.04       -0.90      1.14 o 
   7   6   3       22.03       20.07      2.36 o 
   8   6   3        9.67        8.25      2.10 o 
  -8   7   3       13.58       14.61      2.03 o 
  -7   7   3        0.60       -0.53      1.24 o 
  -6   7   3        2.66        2.86      1.44 o 
  -5   7   3      184.79      190.61      4.11 o 
  -4   7   3       28.78       24.11      1.60 o 
  -3   7   3       67.65       75.22      2.69 o 
  -2   7   3       11.84       16.86      1.00 o 
  -1   7   3       94.37      101.85      2.01 o 
   0   7   3       86.22       83.77      1.67 o 
   1   7   3       29.20       23.10      1.24 o 
   2   7   3      131.30      116.73      2.58 o 
   3   7   3       13.11        8.68      1.07 o 
   4   7   3        0.43       -0.17      1.10 o 
   5   7   3       48.46       39.33      2.58 o 
   6   7   3        1.74        1.46      1.54 o 
   7   7   3        0.11        0.12      1.50 o 
   8   7   3        3.00        1.29      1.80 o 
  -7   8   3        8.33       11.43      1.78 o 
  -6   8   3       25.77       26.86      2.16 o 
  -5   8   3        3.52        2.42      1.14 o 
  -4   8   3       20.56       20.13      2.68 o 
  -3   8   3       22.89       23.93      1.58 o 
  -2   8   3       23.85       26.79      1.42 o 
  -1   8   3      120.62      112.86      2.52 o 
   0   8   3      765.90      790.85      8.96 o 
   1   8   3      122.18      118.12      3.04 o 
   2   8   3       69.76       61.42      2.32 o 
   3   8   3       15.29       12.40      1.64 o 
   4   8   3       14.65       14.51      1.84 o 
   5   8   3       18.46       19.33      2.18 o 
   6   8   3        4.12        2.84      1.54 o 
   7   8   3       57.78       69.23      3.80 o 
  -7   9   3        6.06        4.28      2.21 o 
  -6   9   3        8.12        8.65      1.68 o 
  -5   9   3       40.78       39.59      2.36 o 
  -4   9   3        0.20        0.88      1.02 o 
  -3   9   3        3.60        3.44      1.47 o 
  -2   9   3        0.43        0.12      1.09 o 
  -1   9   3      489.79      489.50     11.34 o 
   0   9   3      905.53      974.19     10.83 o 
   1   9   3      205.75      206.33      5.73 o 
   2   9   3       84.42       82.83      3.20 o 
   3   9   3      332.86      287.53      7.32 o 
   4   9   3       55.05       49.49      2.92 o 
   5   9   3       10.71        6.89      1.73 o 
   6   9   3        0.11        1.17      1.51 o 
  -6  10   3        3.58        6.58      1.61 o 
  -5  10   3        0.09        1.60      1.19 o 
  -4  10   3       63.88       57.74      3.86 o 
  -3  10   3       22.16       20.68      2.04 o 
  -2  10   3       96.20       97.71      5.76 o 
  -1  10   3       15.54       20.41      3.00 o 
   0  10   3      198.16      208.23      6.10 o 
   1  10   3        8.39       12.51      2.71 o 
   2  10   3       33.89       29.94      2.35 o 
   3  10   3       61.09       52.07      3.95 o 
   4  10   3       12.02       10.81      2.00 o 
   5  10   3        3.34        2.60      2.21 o 
   6  10   3        0.18       -0.60      1.80 o 
  -5  11   3        0.55       -0.04      1.52 o 
  -4  11   3        5.69        4.81      2.07 o 
  -3  11   3        5.18        7.75      2.69 o 
  -2  11   3        0.22        2.72      1.63 o 
  -1  11   3        1.87        2.98      3.27 o 
   0  11   3        1.42       -0.55      1.55 o 
   1  11   3       70.27       74.28      3.97 o 
   2  11   3       19.16       19.07      2.92 o 
   3  11   3        1.58        2.04      1.52 o 
   4  11   3        0.01       -0.72      1.40 o 
   5  11   3        0.29       -0.87      1.58 o 
  -3  12   3        0.00        0.07      1.72 o 
  -2  12   3        1.18       -0.19      1.83 o 
  -1  12   3       19.15       17.52      2.46 o 
   0  12   3        1.09        0.63      1.71 o 
   1  12   3       11.65       10.80      2.20 o 
   2  12   3        4.81        6.87      2.09 o 
   3  12   3        0.85       -0.29      2.72 o 
   0  13   3        0.28        0.56      1.95 o 
  -9   0   4       41.52       53.46     10.62 o 
  -8   0   4       66.88       66.43      3.84 o 
  -7   0   4       18.82       17.10      4.00 o 
  -6   0   4       38.66       36.18      2.49 o 
  -5   0   4      457.23      467.90      9.16 o 
  -4   0   4      292.02      305.93      5.31 o 
  -3   0   4       12.31       17.40      1.14 o 
  -2   0   4      540.67      485.70      6.74 o 
  -1   0   4    22505.07    20952.46    420.58 o 
   0   0   4    25334.92    25031.56    373.33 o 
   1   0   4      762.08      507.73      8.63 o 
   2   0   4     5879.86     5111.78     46.34 o 
   3   0   4     2395.62     2597.05     26.37 o 
   4   0   4        2.54        0.25      0.59 o 
   5   0   4        0.23        0.79      0.77 o 
   6   0   4        0.02        1.08      1.09 o 
   7   0   4      127.47      101.79      3.87 o 
   8   0   4       75.53       64.02      3.50 o 
   9   0   4        0.42        2.62      2.14 o 
  -9   1   4      163.36      188.45      4.75 o 
  -8   1   4       30.18       29.87      2.08 o 
  -7   1   4        2.74        3.63      1.29 o 
  -6   1   4       59.30       59.45      2.16 o 
  -5   1   4        0.88        0.86      0.70 o 
  -4   1   4      782.77      836.31      7.65 o 
  -3   1   4       14.80        7.26      0.60 o 
  -2   1   4     2127.42     1888.80     17.74 o 
  -1   1   4      900.84      933.62      9.04 o 
   0   1   4    31326.97    29349.16    237.92 o 
   1   1   4       82.40       48.93      1.50 o 
   2   1   4       59.60       46.37      1.87 o 
   3   1   4       11.59       25.71      1.14 o 
   4   1   4      833.26      935.00      9.26 o 
   5   1   4       21.44       14.59      0.98 o 
   6   1   4       23.26       20.52      1.34 o 
   7   1   4       23.46       28.11      1.75 o 
   8   1   4       12.84       10.48      1.64 o 
   9   1   4        0.14        1.52      1.69 o 
  -9   2   4        5.80        8.03      1.59 o 
  -8   2   4        8.36        6.95      1.37 o 
  -7   2   4       38.44       36.42      1.98 o 
  -6   2   4        3.75        4.01      0.95 o 
  -5   2   4       70.16       61.97      1.96 o 
  -4   2   4        0.45        4.42      0.84 o 
  -3   2   4        3.96        2.76      0.39 o 
  -2   2   4      732.10      640.37      6.76 o 
  -1   2   4       10.86       10.75      0.99 o 
   0   2   4      306.72      288.78      2.74 o 
   1   2   4      108.23       94.43      1.76 o 
   2   2   4      216.47      213.40      2.33 o 
   3   2   4      649.36      645.21      5.43 o 
   4   2   4       59.96       56.45      1.56 o 
   5   2   4       81.31       85.16      1.95 o 
   6   2   4        0.20       -0.18      0.71 o 
   7   2   4       15.66       13.08      1.45 o 
   8   2   4        1.39        4.20      1.45 o 
   9   2   4        1.03       -0.10      1.47 o 
  -9   3   4        1.60        1.84      1.35 o 
  -8   3   4       48.97       49.41      2.47 o 
  -7   3   4      314.24      312.90      5.66 o 
  -6   3   4      900.11      891.50     11.24 o 
  -5   3   4       33.62       28.90      1.86 o 
  -4   3   4       10.30       13.64      1.11 o 
  -3   3   4      177.76      213.53      2.71 o 
  -2   3   4      166.21      164.01      2.86 o 
  -1   3   4        8.47       13.49      0.98 o 
   0   3   4       32.49       24.03      0.75 o 
   1   3   4      163.01      154.94      2.16 o 
   2   3   4       43.62       33.71      1.27 o 
   3   3   4       30.23       35.16      1.03 o 
   4   3   4      322.56      318.00      3.46 o 
   5   3   4        0.68        0.71      0.62 o 
   6   3   4       64.18       57.59      2.24 o 
   7   3   4        4.13        2.82      1.27 o 
   8   3   4        2.65        2.64      1.34 o 
   9   3   4        0.10        0.24      1.45 o 
  -9   4   4        5.89        3.59      1.56 o 
  -8   4   4        0.81        2.31      1.35 o 
  -7   4   4      308.87      313.30     13.54 o 
  -6   4   4      327.31      322.69      5.75 o 
  -5   4   4       31.49       32.54      1.58 o 
  -4   4   4       51.05       52.04      1.68 o 
  -3   4   4       53.54       86.10      1.40 o 
  -2   4   4       16.87       24.55      2.37 o 
  -1   4   4       35.72       26.28      1.02 o 
   0   4   4      367.87      322.62      3.10 o 
   1   4   4       94.62       80.46      1.65 o 
   2   4   4      195.00      224.62      3.44 o 
   3   4   4      152.54      141.90      2.12 o 
   4   4   4      164.35      148.20      2.42 o 
   5   4   4       40.63       39.64      2.93 o 
   6   4   4       19.31       30.83      2.12 o 
   7   4   4        1.79       -0.25      1.28 o 
   8   4   4        2.01        3.00      1.66 o 
  -8   5   4        3.96        1.85      1.57 o 
  -7   5   4        0.02       -0.06      1.10 o 
  -6   5   4      626.67      630.26     11.89 o 
  -5   5   4        9.97       10.82      1.35 o 
  -4   5   4      197.26      178.78      3.05 o 
  -3   5   4      227.17      244.47      2.85 o 
  -2   5   4     2398.97     2447.75     18.82 o 
  -1   5   4        5.20        6.86      0.48 o 
   0   5   4      791.45      782.50      7.30 o 
   1   5   4      185.26      237.33      3.39 o 
   2   5   4        2.69        8.49      0.80 o 
   3   5   4     1174.96     1116.71     10.78 o 
   4   5   4      472.88      441.01      6.25 o 
   5   5   4     2827.43     2695.47     28.58 o 
   6   5   4      383.17      353.87      7.40 o 
   7   5   4       83.12       80.26      4.90 o 
   8   5   4       10.08       12.16      2.18 o 
  -8   6   4        1.94        1.23      1.60 o 
  -7   6   4        0.47        1.41      1.23 o 
  -6   6   4      231.70      225.93      5.04 o 
  -5   6   4      408.04      420.24      6.96 o 
  -4   6   4        5.38        4.75      1.01 o 
  -3   6   4       33.75       42.91      1.48 o 
  -2   6   4      384.15      374.75      3.89 o 
  -1   6   4       81.44      103.15      2.26 o 
   0   6   4        3.11        3.87      0.54 o 
   1   6   4        2.29        2.04      0.61 o 
   2   6   4        0.09        0.66      0.61 o 
   3   6   4       51.89       57.02      1.91 o 
   4   6   4        0.31       -0.79      0.79 o 
   5   6   4        5.52        9.87      3.48 o 
   6   6   4       10.85        8.99      2.39 o 
   7   6   4        6.53        5.11      1.71 o 
   8   6   4        1.06        0.97      1.70 o 
  -8   7   4        0.10       -0.18      1.28 o 
  -7   7   4        4.11        3.54      1.29 o 
  -6   7   4       14.81       17.28      1.69 o 
  -5   7   4        5.10        4.10      1.17 o 
  -4   7   4       17.83       19.15      1.29 o 
  -3   7   4       47.66       51.14      1.57 o 
  -2   7   4       19.20       19.99      1.04 o 
  -1   7   4        2.88        2.99      0.62 o 
   0   7   4       71.76       68.99      1.73 o 
   1   7   4      132.64      128.17      2.75 o 
   2   7   4       58.26       59.55      1.88 o 
   3   7   4       10.94       11.36      1.17 o 
   4   7   4       20.39       18.66      3.11 o 
   5   7   4        0.00       -0.42      1.14 o 
   6   7   4       19.64       18.16      2.17 o 
   7   7   4        5.59        4.02      1.66 o 
  -7   8   4        0.11        0.10      1.24 o 
  -6   8   4       11.30       12.83      2.21 o 
  -5   8   4       14.39       13.52      1.57 o 
  -4   8   4       51.91       40.79      1.94 o 
  -3   8   4        1.33        2.79      0.94 o 
  -2   8   4       38.09       37.51      1.56 o 
  -1   8   4      580.01      580.63      7.84 o 
   0   8   4       69.27       77.69      2.22 o 
   1   8   4       45.70       50.23      2.46 o 
   2   8   4      166.93      146.82      3.52 o 
   3   8   4       72.81       65.74      2.94 o 
   4   8   4        9.56       13.63      1.95 o 
   5   8   4        4.23        2.99      2.00 o 
   6   8   4        4.52        3.85      1.60 o 
   7   8   4        3.86        0.79      1.60 o 
  -6   9   4        4.92       10.54      1.52 o 
  -5   9   4       34.39       27.01      4.24 o 
  -4   9   4       14.37        8.10      1.23 o 
  -3   9   4        9.49        8.86      2.30 o 
  -2   9   4       28.86       20.70      1.78 o 
  -1   9   4      121.51      139.99      3.41 o 
   0   9   4       26.85       31.47      1.71 o 
   1   9   4      115.46      119.72      3.60 o 
   2   9   4       29.53       28.67      2.18 o 
   3   9   4      368.73      348.81      7.18 o 
   4   9   4       72.81       58.45      3.91 o 
   5   9   4       42.06       39.93      2.88 o 
   6   9   4        2.76        8.21      1.91 o 
  -6  10   4       11.46       10.84      2.70 o 
  -5  10   4        2.12        1.81      1.31 o 
  -4  10   4        0.57        2.24      1.28 o 
  -3  10   4       12.88       14.38      1.95 o 
  -2  10   4       83.27       86.31      3.15 o 
  -1  10   4        2.28        2.87      1.28 o 
   0  10   4       57.95       62.66      3.78 o 
   1  10   4      175.82      167.54      4.61 o 
   2  10   4        0.35       -0.51      1.21 o 
   3  10   4        3.37        4.90      2.58 o 
   4  10   4       22.01       17.83      2.21 o 
   5  10   4       37.86       33.89      2.86 o 
  -5  11   4        2.59        1.59      4.40 o 
  -4  11   4        1.86        0.89      1.27 o 
  -3  11   4        2.21        4.00      1.33 o 
  -2  11   4       25.84       28.90      2.51 o 
  -1  11   4      158.03      173.93      6.71 o 
   0  11   4       23.90       25.91      2.59 o 
   1  11   4       22.21       27.58      2.73 o 
   2  11   4        8.39        9.83      1.80 o 
   3  11   4        2.64        1.98      1.58 o 
   4  11   4        3.20        1.91      1.57 o 
  -3  12   4        2.39        2.88      1.62 o 
  -2  12   4        2.67        0.72      2.87 o 
  -1  12   4        0.35        0.72      1.58 o 
   0  12   4        3.14        5.68      3.82 o 
   1  12   4        2.55        1.94      1.69 o 
   2  12   4        0.24        0.98      1.82 o 
   3  12   4        2.04        3.80      2.02 o 
  -9   1   5       83.19       94.19      3.33 o 
  -8   1   5        3.77        6.82      1.33 o 
  -7   1   5       26.11       22.74      1.65 o 
  -6   1   5       28.53       25.45      1.68 o 
  -5   1   5       18.27       17.68      1.13 o 
  -4   1   5      756.17      814.56      8.12 o 
  -3   1   5      683.64      692.29      8.33 o 
  -2   1   5      550.71      505.60     12.14 o 
  -1   1   5     2538.10     2544.30     25.99 o 
   0   1   5    12058.48    11724.04    115.93 o 
   1   1   5     1223.51     1168.72      8.39 o 
   2   1   5      658.91      550.69      4.57 o 
   3   1   5       23.37       29.05      0.82 o 
   4   1   5        2.56        3.38      0.60 o 
   5   1   5        3.92        1.84      0.57 o 
   6   1   5        7.42       10.70      1.19 o 
   7   1   5      134.23      119.52      2.95 o 
   8   1   5       44.71       48.25      3.12 o 
   9   1   5        4.87        4.13      1.65 o 
  -9   2   5        0.06       -0.06      1.25 o 
  -8   2   5        5.72        7.85      1.78 o 
  -7   2   5       60.46       57.99      2.31 o 
  -6   2   5      179.95      164.36      3.49 o 
  -5   2   5      210.68      207.81      3.65 o 
  -4   2   5       78.82       74.99      1.77 o 
  -3   2   5        6.63       17.74      1.83 o 
  -2   2   5      340.82      355.03      5.57 o 
  -1   2   5      988.99      922.66      9.12 o 
   0   2   5     4145.59     3990.15     32.09 o 
   1   2   5      213.92      282.95      2.65 o 
   2   2   5      237.82      198.12      2.55 o 
   3   2   5      536.12      529.76      4.87 o 
   4   2   5        2.70        4.59      0.66 o 
   5   2   5       39.78       39.68      1.43 o 
   6   2   5        5.20        4.41      0.93 o 
   7   2   5        6.30        3.71      1.31 o 
   8   2   5       14.82       13.57      1.87 o 
   9   2   5        0.00        0.13      1.73 o 
  -9   3   5       28.22       27.93      2.92 o 
  -8   3   5        3.73        1.77      1.16 o 
  -7   3   5      611.23      629.37      8.87 o 
  -6   3   5      104.58      109.07      3.48 o 
  -5   3   5       51.74       50.07      1.96 o 
  -4   3   5       50.81       39.75      1.48 o 
  -3   3   5      222.11      231.21      3.42 o 
  -2   3   5      323.64      313.40      6.39 o 
  -1   3   5      844.19      776.46      8.96 o 
   0   3   5       67.38       88.63      2.31 o 
   1   3   5      390.29      382.65      4.16 o 
   2   3   5     1165.18     1186.18      9.19 o 
   3   3   5        6.62       12.00      0.92 o 
   4   3   5      273.37      258.63      3.05 o 
   5   3   5        9.36        7.68      1.11 o 
   6   3   5       12.34       11.16      1.50 o 
   7   3   5        0.52        0.53      1.10 o 
   8   3   5        1.62       -0.12      1.48 o 
   9   3   5        9.39       10.75      6.16 o 
  -9   4   5        2.77        3.32      1.44 o 
  -8   4   5        7.02        4.55      1.26 o 
  -7   4   5      136.20      145.67      3.53 o 
  -6   4   5        8.54       11.53      1.22 o 
  -5   4   5       49.65       48.70      1.90 o 
  -4   4   5       34.11       29.64      2.19 o 
  -3   4   5      167.82      156.40      2.83 o 
  -2   4   5      105.87      157.20      2.97 o 
  -1   4   5       48.99       55.75      1.63 o 
   0   4   5       18.05       16.63      0.64 o 
   1   4   5     1243.76     1361.47     11.74 o 
   2   4   5     1447.79     1561.19     13.86 o 
   3   4   5       78.59       72.22      1.81 o 
   4   4   5      477.59      443.78      5.20 o 
   5   4   5     1687.25     1584.43     18.00 o 
   6   4   5       10.64       16.14      1.90 o 
   7   4   5        6.86        8.88      1.85 o 
   8   4   5       16.33       14.00      2.26 o 
  -8   5   5       12.47       18.07      1.82 o 
  -7   5   5       32.51       30.65      3.47 o 
  -6   5   5      123.45      132.75      3.11 o 
  -5   5   5        2.38        2.06      0.73 o 
  -4   5   5      543.29      513.06      8.60 o 
  -3   5   5        1.91        3.09      0.83 o 
  -2   5   5      409.16      446.45      5.12 o 
  -1   5   5       30.43       30.05      1.37 o 
   0   5   5       98.50      101.11      1.62 o 
   1   5   5       32.77       24.88      1.31 o 
   2   5   5      134.97      140.13      2.83 o 
   3   5   5       14.16       14.57      1.20 o 
   4   5   5      306.83      286.37      4.28 o 
   5   5   5      337.59      342.43      9.48 o 
   6   5   5      625.79      625.09      9.32 o 
   7   5   5        1.91        4.25      1.66 o 
   8   5   5        1.82        1.78      1.70 o 
  -8   6   5        4.42        3.25      1.72 o 
  -7   6   5       14.61       14.26      2.57 o 
  -6   6   5      550.18      534.72      8.37 o 
  -5   6   5       25.33       27.43      1.89 o 
  -4   6   5        2.77        5.45      1.32 o 
  -3   6   5       70.14       77.85      2.88 o 
  -2   6   5      563.71      557.88      6.78 o 
  -1   6   5        0.14        1.11      0.39 o 
   0   6   5        1.42        2.59      0.42 o 
   1   6   5       28.23       33.51      1.44 o 
   2   6   5        5.01        4.00      0.74 o 
   3   6   5       43.09       43.25      1.63 o 
   4   6   5       82.75       79.25      2.40 o 
   5   6   5       54.86       48.37      2.75 o 
   6   6   5        0.82        1.64      1.39 o 
   7   6   5       87.36       78.15      3.86 o 
   8   6   5        3.63        2.45      1.99 o 
  -8   7   5       24.22       20.37      3.24 o 
  -7   7   5        3.77        0.62      2.48 o 
  -6   7   5       32.84       32.18      2.49 o 
  -5   7   5      156.12      148.66      8.94 o 
  -4   7   5       14.78       15.90      1.76 o 
  -3   7   5        7.23        5.37      0.99 o 
  -2   7   5       24.93       22.37      0.98 o 
  -1   7   5      348.06      342.51      4.12 o 
   0   7   5        7.43        5.37      0.93 o 
   1   7   5       71.94       73.58      1.98 o 
   2   7   5       55.92       55.09      1.79 o 
   3   7   5        0.88        0.70      0.81 o 
   4   7   5        6.69        3.84      1.06 o 
   5   7   5        2.36        1.41      1.27 o 
   6   7   5        1.71        0.60      1.35 o 
   7   7   5        9.89        9.96      2.53 o 
  -7   8   5        7.07        8.19      2.47 o 
  -6   8   5        6.63        2.59      1.82 o 
  -5   8   5       28.28       19.11      2.81 o 
  -4   8   5        5.07        2.14      1.61 o 
  -3   8   5       37.11       36.92      1.34 o 
  -2   8   5      145.78      133.89      2.93 o 
  -1   8   5      277.71      278.49      4.63 o 
   0   8   5       65.13       67.96      2.06 o 
   1   8   5        6.23        5.00      1.35 o 
   2   8   5      260.78      257.72      4.27 o 
   3   8   5      136.83      128.01      3.06 o 
   4   8   5        5.42        6.22      1.70 o 
   5   8   5        0.41        0.14      1.31 o 
   6   8   5        4.28        5.82      1.94 o 
   7   8   5        7.63        5.49      2.17 o 
  -6   9   5       21.82       22.91      3.16 o 
  -5   9   5        0.64       -0.66      1.57 o 
  -4   9   5       26.80       19.13      2.55 o 
  -3   9   5        2.55        2.42      1.95 o 
  -2   9   5        2.95        2.30      1.01 o 
  -1   9   5       34.70       42.27      1.93 o 
   0   9   5      313.21      307.18      4.79 o 
   1   9   5       10.62       10.67      1.59 o 
   2   9   5       11.67       13.66      1.56 o 
   3   9   5        2.58        6.67      1.58 o 
   4   9   5       11.55        6.54      1.61 o 
   5   9   5        0.68        1.18      1.46 o 
   6   9   5        1.80        4.96      2.47 o 
  -6  10   5        1.23        2.78      2.19 o 
  -5  10   5        1.96       -1.61      2.50 o 
  -4  10   5        4.61        7.26      3.21 o 
  -3  10   5       30.71       28.11      2.24 o 
  -2  10   5       27.36       26.58      1.97 o 
  -1  10   5       25.53       23.69      1.86 o 
   0  10   5       94.53       95.42      4.75 o 
   1  10   5      416.70      410.74      6.12 o 
   2  10   5       46.38       42.65      2.60 o 
   3  10   5       27.54       19.01      2.37 o 
   4  10   5        3.48        3.58      1.52 o 
   5  10   5       40.29       39.62      3.02 o 
  -4  11   5       19.37       19.64      4.34 o 
  -3  11   5       11.03       18.73      5.31 o 
  -2  11   5       25.46       29.14      2.03 o 
  -1  11   5        0.26        1.62      1.25 o 
   0  11   5        1.49        0.49      1.49 o 
   1  11   5      139.88      140.68      5.03 o 
   2  11   5        0.41        0.55      2.05 o 
   3  11   5        1.19        0.08      1.45 o 
   4  11   5        4.00        3.75      1.74 o 
  -3  12   5      123.30      133.49      8.55 o 
  -2  12   5       47.40       48.25      2.58 o 
  -1  12   5       11.27       13.50      1.91 o 
   0  12   5       10.57       15.20      2.17 o 
   1  12   5        4.80       10.90      2.41 o 
   2  12   5        0.03        2.96      1.82 o 
   3  12   5        8.52       12.28      2.07 o 
  -9   0   6      175.91      197.40      6.55 o 
  -8   0   6        4.45        3.54      1.65 o 
  -7   0   6       41.86       48.98      4.55 o 
  -6   0   6       95.67       93.67      4.17 o 
  -5   0   6       41.80       45.04      2.19 o 
  -4   0   6       24.23       28.66      1.02 o 
  -3   0   6       88.46       98.35      3.38 o 
  -2   0   6     3504.70     3320.39     69.94 o 
  -1   0   6     5403.91     5243.55     74.97 o 
   0   0   6     2951.36     3379.64     40.49 o 
   1   0   6      267.18      275.18      3.32 o 
   2   0   6      216.60      155.02      2.52 o 
   3   0   6     5886.44     5627.87     56.85 o 
   4   0   6      679.80      781.62      8.82 o 
   5   0   6      247.55      234.77      4.56 o 
   6   0   6       71.72       63.10      4.33 o 
   7   0   6      636.66      596.13     11.79 o 
   8   0   6       10.94        3.42      2.06 o 
   9   0   6        1.39       -2.68      2.68 o 
  -9   1   6        8.90       10.08      1.57 o 
  -8   1   6        6.20        6.22      1.28 o 
  -7   1   6       14.28       13.19      1.32 o 
  -6   1   6      187.95      192.64      3.67 o 
  -5   1   6       52.49       61.57      1.71 o 
  -4   1   6      923.46      946.32     10.24 o 
  -3   1   6        4.33        0.73      0.45 o 
  -2   1   6       11.38       19.06      1.03 o 
  -1   1   6     2358.50     2521.64     30.61 o 
   0   1   6      358.98      391.05      5.05 o 
   1   1   6      672.93      658.98      5.22 o 
   2   1   6     1750.19     1626.45     11.18 o 
   3   1   6      367.23      357.45      3.92 o 
   4   1   6       67.14       82.94      1.51 o 
   5   1   6        0.91        0.80      0.57 o 
   6   1   6        3.79        3.23      0.89 o 
   7   1   6        0.28        1.04      1.07 o 
   8   1   6       10.92        8.40      1.64 o 
   9   1   6        7.38        4.75      1.72 o 
  -9   2   6        0.13        0.54      1.21 o 
  -8   2   6      174.42      189.67      4.21 o 
  -7   2   6      104.51       96.15      3.34 o 
  -6   2   6       72.35       71.03      2.11 o 
  -5   2   6       71.95       77.47      2.72 o 
  -4   2   6     1359.93     1418.80     14.52 o 
  -3   2   6       51.30       40.97      2.04 o 
  -2   2   6      197.31      164.25      2.65 o 
  -1   2   6       27.06       25.88      1.02 o 
   0   2   6     4036.93     3939.49     35.26 o 
   1   2   6       28.52       30.74      0.85 o 
   2   2   6        9.14        8.65      0.63 o 
   3   2   6       19.21       22.56      1.29 o 
   4   2   6        3.21        2.99      0.59 o 
   5   2   6       77.67       71.18      1.99 o 
   6   2   6       23.58       22.50      1.99 o 
   7   2   6        4.80        3.00      1.24 o 
   8   2   6        3.68        0.80      1.34 o 
   9   2   6        0.17        0.21      1.77 o 
  -9   3   6        0.82        2.94      1.22 o 
  -8   3   6        0.13       -0.24      0.98 o 
  -7   3   6        0.12        3.06      1.32 o 
  -6   3   6      282.13      276.91      4.46 o 
  -5   3   6      122.33      129.62      3.71 o 
  -4   3   6      206.86      177.15      4.36 o 
  -3   3   6        4.24        2.97      0.67 o 
  -2   3   6      784.66      874.91     10.14 o 
  -1   3   6      117.63      113.46      2.29 o 
   0   3   6        0.13        0.21      0.33 o 
   1   3   6        2.00        6.37      0.75 o 
   2   3   6       73.75       73.91      1.28 o 
   3   3   6       11.12       10.61      0.71 o 
   4   3   6      130.19      121.39      2.22 o 
   5   3   6       43.18       40.34      1.73 o 
   6   3   6        0.54        1.39      1.08 o 
   7   3   6        7.72        7.74      1.61 o 
   8   3   6        4.42        6.30      1.64 o 
  -9   4   6        1.44        1.25      2.05 o 
  -8   4   6       34.59       35.44      1.79 o 
  -7   4   6       35.29       32.22      1.53 o 
  -6   4   6       52.11       52.42      2.98 o 
  -5   4   6        3.61        4.74      1.34 o 
  -4   4   6      559.45      516.39      8.49 o 
  -3   4   6      337.53      397.04      7.19 o 
  -2   4   6      934.89      959.61     10.10 o 
  -1   4   6       31.92       40.76      1.49 o 
   0   4   6      346.55      362.77      3.96 o 
   1   4   6      193.49      224.98      2.70 o 
   2   4   6      337.81      337.59      4.25 o 
   3   4   6       65.72       61.30      2.16 o 
   4   4   6        8.79       16.02      1.34 o 
   5   4   6      691.40      675.37      8.50 o 
   6   4   6       32.35       33.74      2.19 o 
   7   4   6       64.78       63.17      3.79 o 
   8   4   6        2.63        6.01      2.08 o 
  -8   5   6        2.82        6.28      2.75 o 
  -7   5   6       27.90       25.39      2.45 o 
  -6   5   6      233.08      239.31      5.89 o 
  -5   5   6       20.63       19.79      1.93 o 
  -4   5   6       22.23       17.16      2.07 o 
  -3   5   6        2.67        4.07      0.98 o 
  -2   5   6        3.39        1.74      0.57 o 
  -1   5   6        3.44        4.15      0.57 o 
   0   5   6        2.60        5.31      0.47 o 
   1   5   6        5.51       10.46      0.75 o 
   2   5   6      478.51      478.64      5.48 o 
   3   5   6      402.67      378.61      4.88 o 
   4   5   6      106.40       97.59      2.80 o 
   5   5   6       13.60       20.52      1.63 o 
   6   5   6        0.30        4.70      1.37 o 
   7   5   6       18.39       19.32      2.54 o 
   8   5   6       45.16       49.72      3.85 o 
  -8   6   6        1.42        4.38      2.17 o 
  -7   6   6       47.89       44.18      3.75 o 
  -6   6   6       12.88       15.62      2.32 o 
  -5   6   6       39.75       47.74      3.42 o 
  -4   6   6      449.28      456.63      8.23 o 
  -3   6   6      306.96      287.23      5.82 o 
  -2   6   6        6.19        2.73      0.76 o 
  -1   6   6       25.73       32.16      1.48 o 
   0   6   6        5.16        3.81      0.77 o 
   1   6   6       62.62       65.98      1.71 o 
   2   6   6        7.03        7.56      0.85 o 
   3   6   6      272.18      270.20      4.05 o 
   4   6   6        0.62       -0.09      0.87 o 
   5   6   6        3.21        1.54      1.05 o 
   6   6   6        6.33        5.12      1.54 o 
   7   6   6       52.31       51.61      3.37 o 
   8   6   6        3.67        3.45      1.87 o 
  -7   7   6       13.00        7.82      2.30 o 
  -6   7   6      158.99      157.53      7.30 o 
  -5   7   6       37.49       23.26      2.56 o 
  -4   7   6        0.83        1.75      1.17 o 
  -3   7   6      142.46      137.73      3.44 o 
  -2   7   6       55.71       64.51      2.56 o 
  -1   7   6       48.29       50.56      2.12 o 
   0   7   6        0.85        0.74      0.51 o 
   1   7   6        0.68       -0.43      0.58 o 
   2   7   6      236.54      227.13      3.61 o 
   3   7   6       20.40       18.32      1.96 o 
   4   7   6       60.91       59.11      2.55 o 
   5   7   6       13.26       15.74      2.23 o 
   6   7   6        7.16        9.03      1.89 o 
   7   7   6        3.32        2.20      1.64 o 
  -7   8   6        3.91        1.25      1.92 o 
  -6   8   6       13.23       14.03      2.65 o 
  -5   8   6       98.05       99.31      4.78 o 
  -4   8   6        0.05        0.39      2.02 o 
  -3   8   6        8.48       10.30      1.59 o 
  -2   8   6        3.73        3.30      1.40 o 
  -1   8   6       26.06       28.54      2.26 o 
   0   8   6      731.12      774.34      7.95 o 
   1   8   6        0.10       -0.58      0.76 o 
   2   8   6      106.83       95.16      2.54 o 
   3   8   6       22.07       18.02      1.48 o 
   4   8   6       13.16        9.43      1.34 o 
   5   8   6        3.07        2.31      1.43 o 
   6   8   6        0.10        0.58      1.42 o 
   7   8   6        0.23        1.67      1.70 o 
  -6   9   6       43.38       59.00      4.31 o 
  -5   9   6        0.69       -0.68      1.68 o 
  -4   9   6        0.25       -1.46      2.44 o 
  -3   9   6       24.19       31.48      4.25 o 
  -2   9   6      302.34      310.27      6.83 o 
  -1   9   6      766.62      775.35     17.14 o 
   0   9   6       96.04       95.30      2.44 o 
   1   9   6       23.97       29.18      1.78 o 
   2   9   6       98.25       80.86      3.75 o 
   3   9   6      158.32      140.66      4.29 o 
   4   9   6       21.49       25.89      3.24 o 
   5   9   6        6.85        6.22      1.75 o 
   6   9   6       19.14       25.61      3.76 o 
  -5  10   6        0.76       -0.83      2.53 o 
  -4  10   6       67.48       72.98      6.34 o 
  -3  10   6       16.44        9.19      3.15 o 
  -2  10   6       12.35       10.38      4.52 o 
  -1  10   6      333.49      312.13      8.63 o 
   0  10   6      281.86      275.95      5.01 o 
   1  10   6       34.81       45.20      2.29 o 
   2  10   6        2.78        2.23      1.18 o 
   3  10   6       29.45       26.20      2.30 o 
   4  10   6        2.63        2.71      1.55 o 
   5  10   6        0.00       -0.46      1.62 o 
  -4  11   6        1.88        1.90      2.89 o 
  -3  11   6       70.85       83.21      6.99 o 
  -2  11   6        1.37        1.26      1.85 o 
  -1  11   6       14.68       16.00      2.77 o 
   0  11   6       61.75       57.66      2.56 o 
   1  11   6      109.73      117.23      6.15 o 
   2  11   6       13.14       11.01      1.89 o 
   3  11   6        3.74        2.27      1.53 o 
   4  11   6        5.02        4.39      1.74 o 
  -3  12   6       41.83       66.02      6.81 o 
  -2  12   6       34.21       34.32      3.85 o 
  -1  12   6        1.05        2.08      3.36 o 
   0  12   6        0.02        0.21      1.81 o 
   1  12   6        0.26        0.97      1.89 o 
   2  12   6       17.02       21.08      2.56 o 
  -9   1   7        0.17        2.70      2.01 o 
  -8   1   7       23.88       25.80      1.67 o 
  -7   1   7        4.66        2.05      1.08 o 
  -6   1   7        9.17       13.99      2.37 o 
  -5   1   7        2.30        2.25      0.81 o 
  -4   1   7       52.87       48.38      1.19 o 
  -3   1   7        3.50        0.90      0.86 o 
  -2   1   7       20.16       24.50      1.79 o 
  -1   1   7      729.74      655.49      8.19 o 
   0   1   7      450.75      539.35      6.03 o 
   1   1   7        8.17       11.75      0.52 o 
   2   1   7       26.37       28.22      1.69 o 
   3   1   7      700.50      680.24      6.11 o 
   4   1   7      335.94      361.25      3.81 o 
   5   1   7        3.52        3.55      0.75 o 
   6   1   7        0.24        0.42      0.77 o 
   7   1   7        0.62        0.01      1.29 o 
   8   1   7        7.49        8.85      1.94 o 
  -9   2   7       72.03       59.30      3.42 o 
  -8   2   7      161.06      169.76      3.86 o 
  -7   2   7       27.75       25.46      2.21 o 
  -6   2   7       52.30       51.62      4.29 o 
  -5   2   7       81.28       94.58      3.62 o 
  -4   2   7        6.24        8.09      0.92 o 
  -3   2   7      252.04      281.81      3.26 o 
  -2   2   7      441.50      413.00      6.64 o 
  -1   2   7       93.69       90.35      1.70 o 
   0   2   7      174.15      169.40      3.08 o 
   1   2   7       61.78       64.73      1.42 o 
   2   2   7     1383.40     1262.64     10.51 o 
   3   2   7       21.61       15.40      0.79 o 
   4   2   7       11.69       11.20      0.83 o 
   5   2   7        0.94        2.36      0.73 o 
   6   2   7        0.03       -0.25      0.92 o 
   7   2   7        1.01        0.12      1.18 o 
   8   2   7        1.69        1.95      1.66 o 
  -9   3   7        4.27        3.33      1.79 o 
  -8   3   7        0.01        1.51      1.42 o 
  -7   3   7       14.11       16.96      2.45 o 
  -6   3   7      231.73      236.84      8.82 o 
  -5   3   7       33.19       29.71      3.18 o 
  -4   3   7      648.85      650.44      7.89 o 
  -3   3   7      478.00      525.94      6.92 o 
  -2   3   7      153.80      135.76      2.30 o 
  -1   3   7       48.86       56.22      1.43 o 
   0   3   7       10.27       21.98      0.83 o 
   1   3   7      318.49      312.17      3.71 o 
   2   3   7        0.40        0.86      0.33 o 
   3   3   7       18.03       22.11      0.89 o 
   4   3   7       58.89       55.90      1.77 o 
   5   3   7       26.00       24.46      1.49 o 
   6   3   7       23.55       24.80      1.96 o 
   7   3   7        5.12        4.86      1.40 o 
   8   3   7        0.27        0.71      1.38 o 
  -8   4   7        2.09        2.73      1.62 o 
  -7   4   7       53.43       52.53      3.06 o 
  -6   4   7        0.33        3.64      1.33 o 
  -5   4   7      361.67      366.21      7.07 o 
  -4   4   7       10.79       13.96      2.49 o 
  -3   4   7      332.06      352.38      5.31 o 
  -2   4   7       91.92       95.34      2.03 o 
  -1   4   7       61.29       71.99      1.69 o 
   0   4   7        1.70        0.94      0.57 o 
   1   4   7      422.29      416.51      4.28 o 
   2   4   7      245.33      280.69      2.99 o 
   3   4   7        4.15        4.49      0.82 o 
   4   4   7        8.76       13.05      1.13 o 
   5   4   7     1033.74     1018.58     13.66 o 
   6   4   7      656.72      686.52     11.51 o 
   7   4   7       13.16       14.79      1.86 o 
   8   4   7       25.22       29.52      2.55 o 
  -8   5   7        2.70        0.03      1.69 o 
  -7   5   7       44.42       40.37      2.87 o 
  -6   5   7       23.67       22.60      2.21 o 
  -5   5   7       91.31       88.97      3.93 o 
  -4   5   7      115.94      109.39      3.47 o 
  -3   5   7       48.22       56.06      2.40 o 
  -2   5   7        0.67        2.66      0.88 o 
  -1   5   7        0.04        1.28      0.49 o 
   0   5   7       35.39       34.00      1.00 o 
   1   5   7      887.90      879.37      9.34 o 
   2   5   7        0.02        0.97      0.54 o 
   3   5   7       39.01       38.11      1.50 o 
   4   5   7       84.20       79.69      2.26 o 
   5   5   7      161.53      166.80      4.59 o 
   6   5   7       93.92      104.41      3.63 o 
   7   5   7       11.75       16.38      2.01 o 
   8   5   7        0.07        2.24      1.81 o 
  -8   6   7        4.40        4.32      2.11 o 
  -7   6   7       11.73       11.45      2.40 o 
  -6   6   7      106.48      119.98      5.08 o 
  -5   6   7      236.25      231.58      4.95 o 
  -4   6   7      438.57      444.46      8.11 o 
  -3   6   7      121.43      116.45      3.10 o 
  -2   6   7       13.57       20.74      1.97 o 
  -1   6   7      207.86      207.12      3.49 o 
   0   6   7        7.80        6.20      0.93 o 
   1   6   7        9.68        9.26      1.13 o 
   2   6   7      301.70      307.23      4.17 o 
   3   6   7       12.49       12.67      1.11 o 
   4   6   7       87.63       87.23      2.59 o 
   5   6   7        0.32       -0.33      0.99 o 
   6   6   7       34.32       38.22      2.48 o 
   7   6   7        8.49       14.60      2.27 o 
  -7   7   7       11.05       13.89      2.56 o 
  -6   7   7      187.30      197.90      6.76 o 
  -5   7   7        3.59        3.43      1.23 o 
  -4   7   7        1.06        1.06      1.16 o 
  -3   7   7       46.44       42.02      2.51 o 
  -2   7   7       85.64       84.67      2.60 o 
  -1   7   7       23.11       26.39      1.73 o 
   0   7   7       32.96       37.53      1.71 o 
   1   7   7        2.39        1.22      0.98 o 
   2   7   7      223.38      218.60      3.51 o 
   3   7   7       97.37       94.84      2.55 o 
   4   7   7       20.14       19.18      1.62 o 
   5   7   7        0.03        1.12      1.00 o 
   6   7   7        0.57        1.83      1.28 o 
   7   7   7       13.87       17.36      2.45 o 
  -7   8   7       16.44       20.08      3.01 o 
  -6   8   7       24.76       32.77      3.70 o 
  -5   8   7      140.12      123.13      5.24 o 
  -4   8   7       88.23       83.36      3.45 o 
  -3   8   7        7.43        5.72      1.39 o 
  -2   8   7      410.19      408.44      9.45 o 
  -1   8   7      492.56      511.92      8.54 o 
   0   8   7      336.41      354.16      7.32 o 
   1   8   7       54.97       49.86      1.69 o 
   2   8   7      439.68      433.68      6.00 o 
   3   8   7      329.71      313.31      5.76 o 
   4   8   7       25.63       23.28      1.73 o 
   5   8   7        0.07       -0.09      1.05 o 
   6   8   7        6.19        7.30      1.88 o 
  -6   9   7       17.10       14.38      2.73 o 
  -5   9   7       11.00        8.65      2.41 o 
  -4   9   7        1.25        3.12      2.41 o 
  -3   9   7        0.40        0.21      2.11 o 
  -2   9   7      107.62      115.46      4.97 o 
  -1   9   7       12.73       15.25      4.26 o 
   0   9   7      130.99      152.02      4.69 o 
   1   9   7        4.64        4.19      0.93 o 
   2   9   7      116.50      107.30      3.07 o 
   3   9   7        2.27        2.58      1.22 o 
   4   9   7        4.71        5.22      1.37 o 
   5   9   7        0.04        0.48      1.42 o 
   6   9   7        0.24        1.07      1.58 o 
  -5  10   7        3.42        3.48      2.98 o 
  -4  10   7       26.21       21.81      4.22 o 
  -3  10   7        0.00        0.36      2.47 o 
  -2  10   7        6.73        7.94      3.15 o 
  -1  10   7       59.97       71.69      3.60 o 
   0  10   7       10.33       11.41      1.97 o 
   1  10   7       21.75       24.21      1.48 o 
   2  10   7        6.66        5.28      1.70 o 
   3  10   7       11.87       14.03      2.43 o 
   4  10   7       29.38       30.68      2.57 o 
   5  10   7        1.76        1.17      1.54 o 
  -4  11   7       21.42       15.17      3.99 o 
  -3  11   7       16.93       19.07      4.19 o 
  -2  11   7       19.17       16.36      3.90 o 
  -1  11   7       14.38       16.30      2.86 o 
   0  11   7       43.33       49.96      7.74 o 
   1  11   7       37.26       39.10      2.01 o 
   2  11   7        7.69        8.59      1.60 o 
   3  11   7       11.81        9.98      2.24 o 
   4  11   7        0.11        0.55      1.54 o 
  -2  12   7        2.88        6.55      3.48 o 
  -1  12   7        0.12       -1.83      2.28 o 
   0  12   7        4.95        5.02      3.30 o 
   1  12   7       23.80       30.23      5.36 o 
   2  12   7        6.24        9.48      1.84 o 
  -9   0   8        4.64        4.31      1.86 o 
  -8   0   8       92.41       98.79      3.53 o 
  -7   0   8       14.31       11.06      1.77 o 
  -6   0   8       89.67       90.71      6.72 o 
  -5   0   8        0.12        3.81      2.17 o 
  -4   0   8      575.73      648.93     12.68 o 
  -3   0   8      626.98      602.15      9.38 o 
  -2   0   8      401.19      354.98     11.07 o 
  -1   0   8     3052.77     2902.86     35.47 o 
   0   0   8      173.09      135.37      2.94 o 
   1   0   8     1783.19     1585.33     20.35 o 
   2   0   8     1203.56     1218.28     13.59 o 
   3   0   8     3002.64     3011.02     31.58 o 
   4   0   8      264.30      283.49      4.96 o 
   5   0   8       64.54       78.44      5.26 o 
   6   0   8       39.08       40.63      2.65 o 
   7   0   8       55.30       50.70      3.65 o 
   8   0   8      187.38      176.95      9.25 o 
  -9   1   8       45.23       45.93      2.81 o 
  -8   1   8       45.15       54.45      2.80 o 
  -7   1   8       78.21       74.46      3.79 o 
  -6   1   8       32.19       34.61      2.10 o 
  -5   1   8       24.23       24.34      3.43 o 
  -4   1   8       70.49       75.27      2.71 o 
  -3   1   8       42.37       64.24      2.35 o 
  -2   1   8     1037.57     1044.44     12.34 o 
  -1   1   8     3086.55     3006.27     31.59 o 
   0   1   8      427.87      488.80      5.70 o 
   1   1   8      205.79      212.10      2.56 o 
   2   1   8       37.35       28.50      0.78 o 
   3   1   8      237.15      269.22      3.15 o 
   4   1   8       16.47       17.60      0.99 o 
   5   1   8       31.26       34.85      1.57 o 
   6   1   8       12.33       13.57      1.47 o 
   7   1   8        2.34        1.15      2.59 o 
   8   1   8        2.46        2.03      1.69 o 
  -9   2   8        8.41        5.09      1.81 o 
  -8   2   8       75.53       80.69      3.49 o 
  -7   2   8       87.37       93.76      3.47 o 
  -6   2   8      418.12      428.60      7.78 o 
  -5   2   8      118.55      117.20      3.24 o 
  -4   2   8       80.60       74.26      1.84 o 
  -3   2   8        2.00        4.99      0.66 o 
  -2   2   8     2164.91     2066.70     21.86 o 
  -1   2   8      158.20      165.11      3.10 o 
   0   2   8      314.53      337.34      4.56 o 
   1   2   8      238.83      249.83      3.23 o 
   2   2   8       72.25       98.51      2.52 o 
   3   2   8       40.42       38.91      1.14 o 
   4   2   8       23.66       31.22      1.25 o 
   5   2   8        0.17       -0.78      0.78 o 
   6   2   8       13.77       21.86      2.11 o 
   7   2   8        6.40        7.12      1.68 o 
   8   2   8       12.44       16.41      2.38 o 
  -8   3   8       20.86       17.80      2.24 o 
  -7   3   8      268.83      260.00      6.18 o 
  -6   3   8      447.64      440.12      8.15 o 
  -5   3   8        4.15        7.09      1.67 o 
  -4   3   8        1.91        4.96      1.56 o 
  -3   3   8       36.43       45.76      1.88 o 
  -2   3   8      122.72      115.43      2.98 o 
  -1   3   8      378.89      405.42      4.96 o 
   0   3   8      642.72      703.63      7.58 o 
   1   3   8      153.29      151.22      2.37 o 
   2   3   8       77.68       93.39      1.36 o 
   3   3   8        0.09       -0.20      0.55 o 
   4   3   8        3.65        1.43      0.77 o 
   5   3   8       15.97       14.15      1.46 o 
   6   3   8       55.39       52.56      2.92 o 
   7   3   8       50.19       59.23      4.94 o 
   8   3   8        0.26       -0.97      1.57 o 
  -8   4   8        1.08       -0.14      1.47 o 
  -7   4   8        6.84        5.62      2.18 o 
  -6   4   8      221.71      227.12      5.60 o 
  -5   4   8      104.74       96.35      4.91 o 
  -4   4   8      562.10      513.90      8.54 o 
  -3   4   8      147.52      120.96      2.68 o 
  -2   4   8       83.56       98.25      3.07 o 
  -1   4   8      197.39      202.15      3.15 o 
   0   4   8      411.24      437.51      5.27 o 
   1   4   8      308.27      349.10      3.74 o 
   2   4   8       71.91       60.48      1.12 o 
   3   4   8       69.64       77.45      1.76 o 
   4   4   8      237.30      222.66      3.69 o 
   5   4   8      752.75      796.36      9.95 o 
   6   4   8        9.26       14.46      2.19 o 
   7   4   8        0.00       -1.00      1.48 o 
   8   4   8        3.14        2.90      1.89 o 
  -8   5   8        2.94        5.52      1.90 o 
  -7   5   8        0.01       -0.43      1.29 o 
  -6   5   8        2.83        4.74      1.49 o 
  -5   5   8        0.20        0.52      0.96 o 
  -4   5   8      330.31      315.20      6.29 o 
  -3   5   8      240.33      242.79      4.83 o 
  -2   5   8       58.67       55.57      2.26 o 
  -1   5   8       62.28       68.08      1.90 o 
   0   5   8       93.80      102.17      1.91 o 
   1   5   8      182.89      180.96      3.69 o 
   2   5   8       49.67       47.08      1.05 o 
   3   5   8       38.29       36.43      1.60 o 
   4   5   8      300.93      305.45      4.86 o 
   5   5   8      611.97      606.03      8.04 o 
   6   5   8      143.05      149.74      4.97 o 
   7   5   8       24.37       28.26      3.24 o 
   8   5   8       12.38       14.13      2.25 o 
  -8   6   8        6.11        4.65      2.10 o 
  -7   6   8        9.47        7.55      1.81 o 
  -6   6   8      183.33      178.08      5.22 o 
  -5   6   8       37.48       43.32      2.75 o 
  -4   6   8      222.15      229.36      5.38 o 
  -3   6   8      837.98      801.61     10.59 o 
  -2   6   8       62.65       68.45      2.33 o 
  -1   6   8      150.75      143.00      3.20 o 
   0   6   8       25.03       18.48      1.69 o 
   1   6   8        5.14        5.29      1.34 o 
   2   6   8       23.19       20.98      1.36 o 
   3   6   8       32.01       28.27      1.93 o 
   4   6   8      508.24      503.37      8.25 o 
   5   6   8       82.56       80.78      2.72 o 
   6   6   8        1.38        3.68      1.41 o 
   7   6   8        9.05        7.29      1.69 o 
  -7   7   8        0.25        1.49      1.84 o 
  -6   7   8       48.08       54.25      8.45 o 
  -5   7   8       56.24       63.08      3.17 o 
  -4   7   8       13.30        8.62      1.39 o 
  -3   7   8       36.74       37.54      2.05 o 
  -2   7   8      216.79      227.40      5.36 o 
  -1   7   8        0.33        2.01      1.22 o 
   0   7   8       42.29       41.40      3.88 o 
   1   7   8       10.52       13.74      1.50 o 
   2   7   8       17.18       15.14      1.04 o 
   3   7   8        4.22        2.86      1.10 o 
   4   7   8        5.91        3.46      1.06 o 
   5   7   8       37.66       31.74      1.99 o 
   6   7   8       17.38       16.89      2.46 o 
   7   7   8        1.19        3.50      1.60 o 
  -7   8   8        0.01       -0.98      1.81 o 
  -6   8   8       24.90       23.59      3.08 o 
  -5   8   8        1.72       -0.72      1.46 o 
  -4   8   8        7.84        8.61      1.71 o 
  -3   8   8        4.35        3.38      1.90 o 
  -2   8   8       16.93       19.62      2.04 o 
  -1   8   8       90.96       87.48      3.44 o 
   0   8   8      260.34      262.92      6.04 o 
   1   8   8      130.64      127.77      3.55 o 
   2   8   8       15.87       14.80      1.72 o 
   3   8   8        7.21        7.79      1.16 o 
   4   8   8       12.00        9.75      1.32 o 
   5   8   8        0.05       -0.66      1.06 o 
   6   8   8        3.36        5.41      1.61 o 
  -6   9   8        0.82        2.07      2.37 o 
  -5   9   8        0.00       -0.74      2.23 o 
  -4   9   8        0.91        1.25      2.41 o 
  -3   9   8       45.59       49.81      3.73 o 
  -2   9   8      107.86       95.13      4.60 o 
  -1   9   8       22.52       18.70      3.79 o 
   0   9   8       33.10       35.47      4.48 o 
   1   9   8       13.56       11.72      1.68 o 
   2   9   8       93.15       96.10      3.29 o 
   3   9   8      167.96      163.81      3.95 o 
   4   9   8       17.13       16.45      1.75 o 
   5   9   8       38.26       37.32      2.48 o 
  -5  10   8        2.35        5.36      3.06 o 
  -4  10   8        1.71        0.74      2.35 o 
  -3  10   8       20.42       25.61      4.49 o 
  -2  10   8        0.31       -0.95      2.32 o 
  -1  10   8       54.03       64.17      4.20 o 
   0  10   8       88.64      101.00     10.25 o 
   1  10   8        1.24        0.45      1.29 o 
   2  10   8        5.80        9.53      1.22 o 
   3  10   8       81.13       84.07      2.98 o 
   4  10   8       27.20       25.53      2.12 o 
   5  10   8        4.34        3.05      1.73 o 
  -4  11   8        3.27        0.89      2.89 o 
  -3  11   8        5.58       13.42      3.84 o 
  -2  11   8       12.82        8.78      3.30 o 
  -1  11   8        6.26        5.77      3.00 o 
   0  11   8        2.30        2.59      2.08 o 
   1  11   8        6.31        5.32      1.72 o 
   2  11   8        0.08       -0.14      0.88 o 
   3  11   8       20.11       20.44      1.87 o 
  -2  12   8        2.83        5.30      3.24 o 
  -1  12   8       11.53       -0.92      2.80 o 
   0  12   8       21.86       18.39      4.40 o 
   1  12   8       24.73       26.63      3.57 o 
  -9   1   9        1.38        4.64      5.00 o 
  -8   1   9       25.23       25.67      2.72 o 
  -7   1   9       71.46       74.13      2.37 o 
  -6   1   9      132.36      132.26      5.82 o 
  -5   1   9       27.57       30.94      3.05 o 
  -4   1   9      234.30      236.02      5.20 o 
  -3   1   9      102.32      109.88      2.91 o 
  -2   1   9     1955.72     1990.68     27.66 o 
  -1   1   9     3164.52     3115.57     32.91 o 
   0   1   9      207.07      197.34      3.19 o 
   1   1   9       67.89       81.56      1.90 o 
   2   1   9      120.75      109.44      1.44 o 
   3   1   9       41.65       45.58      1.27 o 
   4   1   9      101.54      110.07      2.08 o 
   5   1   9       17.10       13.91      1.22 o 
   6   1   9        0.33        0.69      1.41 o 
   7   1   9       38.24       33.38      2.62 o 
   8   1   9       23.86       25.10      4.43 o 
  -8   2   9        0.03        2.07      1.33 o 
  -7   2   9      153.82      157.37      4.26 o 
  -6   2   9      259.95      248.75      5.19 o 
  -5   2   9        2.88        3.44      1.08 o 
  -4   2   9       27.83       41.39      1.90 o 
  -3   2   9      185.61      217.46      7.01 o 
  -2   2   9       29.26       25.98      1.81 o 
  -1   2   9     1347.46     1375.30     15.78 o 
   0   2   9     3757.32     3851.61     29.37 o 
   1   2   9        2.82        3.73      0.50 o 
   2   2   9      108.06      112.19      2.13 o 
   3   2   9        0.12        0.41      0.47 o 
   4   2   9        0.50        1.08      0.60 o 
   5   2   9        6.63        1.65      0.95 o 
   6   2   9        3.77        1.77      1.24 o 
   7   2   9       16.68       18.42      2.22 o 
   8   2   9        3.67        3.19      2.62 o 
  -8   3   9        0.34       -0.11      1.35 o 
  -7   3   9       85.49       87.31      4.62 o 
  -6   3   9        0.23        2.25      1.14 o 
  -5   3   9      235.03      227.50      4.97 o 
  -4   3   9        3.96        3.90      0.96 o 
  -3   3   9      242.76      227.27      4.80 o 
  -2   3   9        1.34        0.46      0.44 o 
  -1   3   9      258.64      309.25      5.08 o 
   0   3   9      300.89      319.28      4.38 o 
   1   3   9      146.92      153.51      4.30 o 
   2   3   9       19.90       33.24      1.24 o 
   3   3   9        0.97        1.05      0.55 o 
   4   3   9       12.14       10.10      1.01 o 
   5   3   9       89.68      101.47      3.60 o 
   6   3   9        2.59        4.47      2.10 o 
   7   3   9       74.64       84.04      4.78 o 
   8   3   9       20.01       17.64      2.52 o 
  -8   4   9       12.41       13.72      2.03 o 
  -7   4   9        1.23       -0.68      1.25 o 
  -6   4   9       36.11       38.29      2.43 o 
  -5   4   9        0.49        1.17      0.99 o 
  -4   4   9       36.51       38.81      2.12 o 
  -3   4   9       11.33       13.16      1.55 o 
  -2   4   9        2.84        2.63      0.95 o 
  -1   4   9       14.67       17.91      1.03 o 
   0   4   9       34.55       36.00      1.30 o 
   1   4   9      292.58      317.68      4.56 o 
   2   4   9        0.11        1.17      0.68 o 
   3   4   9      193.01      181.17      2.95 o 
   4   4   9      168.74      159.01      3.38 o 
   5   4   9      414.10      443.05      6.69 o 
   6   4   9        1.51        1.79      1.27 o 
   7   4   9        3.51        4.59      1.72 o 
   8   4   9        6.16        7.32      2.07 o 
  -8   5   9       17.50       23.10      4.24 o 
  -7   5   9        4.17        3.78      1.51 o 
  -6   5   9        0.43        1.80      1.36 o 
  -5   5   9        3.20        2.73      1.61 o 
  -4   5   9      157.21      164.37      4.31 o 
  -3   5   9        1.88        3.42      0.91 o 
  -2   5   9      184.48      173.83      5.01 o 
  -1   5   9       43.08       44.56      1.53 o 
   0   5   9        1.89        2.17      0.71 o 
   1   5   9      382.69      397.30      6.41 o 
   2   5   9        0.00       -0.39      0.75 o 
   3   5   9       15.90       15.78      1.40 o 
   4   5   9       63.12       65.28      2.31 o 
   5   5   9      371.04      397.34      6.86 o 
   6   5   9      176.12      186.90      7.68 o 
   7   5   9        4.27        4.68      1.79 o 
  -7   6   9        3.09        4.17      1.67 o 
  -6   6   9      112.10      104.00      3.98 o 
  -5   6   9       47.04       50.97      3.24 o 
  -4   6   9      256.98      233.64      4.86 o 
  -3   6   9       89.00       81.35      3.41 o 
  -2   6   9        9.92        8.47      1.24 o 
  -1   6   9        5.95        6.24      1.23 o 
   0   6   9       23.15       23.49      2.53 o 
   1   6   9       27.00       27.15      1.73 o 
   2   6   9       21.19       20.01      1.69 o 
   3   6   9       81.46       83.46      2.30 o 
   4   6   9       41.35       40.19      2.95 o 
   5   6   9       46.77       50.36      2.51 o 
   6   6   9      142.89      133.06      4.07 o 
   7   6   9        6.53        3.28      1.79 o 
  -7   7   9        0.43        3.30      1.96 o 
  -6   7   9      120.43      105.22      9.39 o 
  -5   7   9       85.61       84.68      3.56 o 
  -4   7   9       27.45       24.24      1.91 o 
  -3   7   9       22.13       25.49      1.86 o 
  -2   7   9      296.04      298.98      6.41 o 
  -1   7   9      548.32      544.48      9.40 o 
   0   7   9        4.32        3.04      1.24 o 
   1   7   9        5.16        5.49      1.81 o 
   2   7   9      194.03      199.31      4.68 o 
   3   7   9       47.89       51.82      2.49 o 
   4   7   9        1.73        1.35      1.04 o 
   5   7   9        6.66        6.29      1.43 o 
   6   7   9        0.93        1.91      1.56 o 
  -6   8   9        1.06        2.68      1.94 o 
  -5   8   9       38.52       51.70      3.77 o 
  -4   8   9      125.03      122.49      4.26 o 
  -3   8   9       14.59       13.23      1.91 o 
  -2   8   9      460.94      456.64      8.67 o 
  -1   8   9       34.43       33.24      2.46 o 
   0   8   9       51.27       55.72      2.94 o 
   1   8   9       54.16       53.29      2.52 o 
   2   8   9       20.53       23.34      2.31 o 
   3   8   9       12.57       10.15      1.32 o 
   4   8   9        9.74        9.22      1.43 o 
   5   8   9        0.87       -0.13      1.21 o 
   6   8   9        0.08       -1.37      1.37 o 
  -6   9   9        0.40        0.54      1.95 o 
  -5   9   9        3.65       -1.07      1.90 o 
  -4   9   9        8.91        3.78      2.59 o 
  -3   9   9        9.51        7.73      2.10 o 
  -2   9   9        0.03       -0.81      1.47 o 
  -1   9   9        0.41        3.07      1.75 o 
   0   9   9        5.12        3.96      1.88 o 
   1   9   9       76.45       79.24      4.79 o 
   2   9   9        5.41        4.23      1.88 o 
   3   9   9        3.95        0.70      1.05 o 
   4   9   9        5.90        8.41      1.79 o 
   5   9   9        7.22        5.45      1.54 o 
  -5  10   9        5.13        4.40      2.92 o 
  -4  10   9        6.33        6.34      3.06 o 
  -3  10   9       14.29       11.93      3.39 o 
  -2  10   9       11.70       12.68      2.48 o 
  -1  10   9      223.27      237.34      7.72 o 
   0  10   9      242.53      235.04      8.91 o 
   1  10   9       62.61       73.64      4.58 o 
   2  10   9        9.25        8.60      2.45 o 
   3  10   9        3.93        4.51      1.21 o 
   4  10   9       17.65       13.50      1.71 o 
  -3  11   9        9.78       13.71      3.90 o 
  -2  11   9        0.18        5.89      3.15 o 
  -1  11   9        1.83        2.53      2.83 o 
   0  11   9       72.97       84.03      5.11 o 
   1  11   9      107.35       95.29      5.40 o 
   2  11   9        3.25        1.60      2.07 o 
   3  11   9        5.36        8.14      2.61 o 
  -8   0  10       18.86       20.88      4.94 o 
  -7   0  10       45.19       43.91      6.10 o 
  -6   0  10       85.16       89.52      7.08 o 
  -5   0  10       24.53       25.50      4.22 o 
  -4   0  10       22.83       27.82      3.93 o 
  -3   0  10      135.40      109.29      3.01 o 
  -2   0  10      426.14      434.03      9.49 o 
  -1   0  10      100.57      113.91      2.73 o 
   0   0  10      164.98      166.05      3.63 o 
   1   0  10      135.22      148.72      3.54 o 
   2   0  10        9.81        9.45      0.70 o 
   3   0  10        0.30        1.09      0.75 o 
   4   0  10        0.40       -0.05      0.75 o 
   5   0  10        2.27        2.89      1.12 o 
   6   0  10       17.40        9.97      2.01 o 
   7   0  10       90.71       77.35      5.83 o 
   8   0  10       10.92       14.19      3.87 o 
  -8   1  10        0.04        1.74      2.41 o 
  -7   1  10       85.97      100.20      5.74 o 
  -6   1  10      232.45      220.57      7.89 o 
  -5   1  10        4.88        4.28      1.90 o 
  -4   1  10        0.31        0.76      1.09 o 
  -3   1  10      138.77      139.31      3.28 o 
  -2   1  10      503.38      500.13     10.02 o 
  -1   1  10      285.36      271.70      6.33 o 
   0   1  10      713.85      736.31      8.45 o 
   1   1  10      236.37      215.97      3.46 o 
   2   1  10      306.15      317.66      3.76 o 
   3   1  10     1106.88     1134.13      9.48 o 
   4   1  10       13.76       15.93      1.01 o 
   5   1  10       61.97       71.61      2.01 o 
   6   1  10        0.84        0.64      1.09 o 
   7   1  10       56.26       60.43      3.27 o 
   8   1  10        2.00        2.11      2.10 o 
  -8   2  10       20.72       18.04      3.59 o 
  -7   2  10      100.89      113.79      7.10 o 
  -6   2  10       49.55       48.21      4.11 o 
  -5   2  10       18.79       20.13      2.73 o 
  -4   2  10      484.36      478.43      7.36 o 
  -3   2  10       76.49       84.60      7.62 o 
  -2   2  10       31.79       27.84      1.75 o 
  -1   2  10      521.27      507.15      7.27 o 
   0   2  10      184.62      165.40      3.05 o 
   1   2  10       35.56       33.72      1.00 o 
   2   2  10       14.32       13.48      0.91 o 
   3   2  10       22.12       19.33      0.95 o 
   4   2  10        0.34        0.69      0.68 o 
   5   2  10       48.68       49.63      3.03 o 
   6   2  10        1.51        2.59      1.25 o 
   7   2  10       25.39       23.28      2.43 o 
   8   2  10        5.55        3.85      1.86 o 
  -8   3  10       17.74       21.84      1.96 o 
  -7   3  10       49.89       48.67      2.77 o 
  -6   3  10        0.26        2.38      1.52 o 
  -5   3  10        0.00        0.41      1.02 o 
  -4   3  10       39.36       35.79      2.43 o 
  -3   3  10      452.60      499.02      5.69 o 
  -2   3  10       10.31       16.64      0.71 o 
  -1   3  10       77.88       84.89      2.14 o 
   0   3  10      615.53      585.16      6.75 o 
   1   3  10      417.31      420.50      4.85 o 
   2   3  10      124.06      122.97      2.66 o 
   3   3  10       12.51       15.39      1.12 o 
   4   3  10       73.06       75.31      2.07 o 
   5   3  10        8.53       11.54      1.37 o 
   6   3  10       15.65       14.80      1.75 o 
   7   3  10        7.40       10.83      3.52 o 
   8   3  10       10.62       10.36      2.64 o 
  -8   4  10       13.45       11.95      1.91 o 
  -7   4  10        1.01        0.96      1.33 o 
  -6   4  10      143.18      158.11      4.39 o 
  -5   4  10       60.23       55.06      3.34 o 
  -4   4  10       16.00       22.69      1.65 o 
  -3   4  10      245.44      244.25      6.51 o 
  -2   4  10      128.83      129.55      2.61 o 
  -1   4  10      105.13      108.17      2.29 o 
   0   4  10       79.95       77.33      2.04 o 
   1   4  10       64.09       74.15      2.08 o 
   2   4  10        1.75        3.07      0.85 o 
   3   4  10        7.17        6.92      0.89 o 
   4   4  10        2.30        4.47      0.98 o 
   5   4  10       47.55       48.14      2.23 o 
   6   4  10        0.70       -0.97      1.17 o 
   7   4  10       92.39      107.74      4.38 o 
  -8   5  10       14.51       15.91      2.41 o 
  -7   5  10        8.34        2.92      1.81 o 
  -6   5  10       28.71       30.25      3.24 o 
  -5   5  10       75.18       69.65      3.51 o 
  -4   5  10      684.03      660.80     10.54 o 
  -3   5  10       13.95       15.37      1.37 o 
  -2   5  10       13.88       11.69      1.03 o 
  -1   5  10       30.57       27.10      1.30 o 
   0   5  10       38.09       47.57      2.82 o 
   1   5  10      105.09      100.53      2.54 o 
   2   5  10        0.01        0.98      0.87 o 
   3   5  10       27.46       21.26      1.12 o 
   4   5  10       53.03       55.36      2.93 o 
   5   5  10      109.68      135.07      3.76 o 
   6   5  10      114.78      125.26      3.92 o 
   7   5  10       21.46       22.31      2.52 o 
  -7   6  10       22.01       23.41      3.11 o 
  -6   6  10        0.02        0.27      1.35 o 
  -5   6  10       23.10       18.66      3.46 o 
  -4   6  10        4.64        5.01      1.21 o 
  -3   6  10        0.77        2.28      0.97 o 
  -2   6  10       36.35       39.53      1.97 o 
  -1   6  10      126.09      120.91      3.69 o 
   0   6  10       25.70       23.88      2.06 o 
   1   6  10       41.58       37.92      2.63 o 
   2   6  10      363.52      368.98      7.05 o 
   3   6  10       76.90       83.17      3.11 o 
   4   6  10       54.86       52.54      2.26 o 
   5   6  10      104.50      100.40      3.26 o 
   6   6  10       58.36       63.72      3.05 o 
   7   6  10        7.23       11.34      2.17 o 
  -7   7  10       59.23       46.80      3.69 o 
  -6   7  10      111.72      138.73      4.73 o 
  -5   7  10       68.32       64.24      2.89 o 
  -4   7  10        5.18        4.69      1.31 o 
  -3   7  10      180.97      175.23      4.86 o 
  -2   7  10        0.88        1.52      1.32 o 
  -1   7  10       44.70       46.79      2.65 o 
   0   7  10       19.45       25.17      2.12 o 
   1   7  10       11.34        8.67      1.29 o 
   2   7  10        5.40        2.44      1.21 o 
   3   7  10      242.58      228.86      5.98 o 
   4   7  10       53.81       51.59      2.29 o 
   5   7  10       15.93       12.74      1.71 o 
   6   7  10       24.68       21.14      2.30 o 
  -6   8  10       55.13       47.81      3.70 o 
  -5   8  10       44.77       41.67      2.56 o 
  -4   8  10        4.74        3.82      1.57 o 
  -3   8  10       14.96       16.64      2.51 o 
  -2   8  10       35.96       38.21      2.72 o 
  -1   8  10      360.99      383.61      7.87 o 
   0   8  10       14.35       13.33      1.88 o 
   1   8  10       20.22       23.31      1.93 o 
   2   8  10      161.69      147.00      4.73 o 
   3   8  10       36.25       27.71      3.27 o 
   4   8  10        7.51        9.15      1.54 o 
   5   8  10        0.09       -0.47      1.11 o 
   6   8  10        1.22        1.89      1.62 o 
  -5   9  10        7.07       10.32      2.92 o 
  -4   9  10        5.12        8.84      2.60 o 
  -3   9  10        6.51        8.80      3.54 o 
  -2   9  10       42.41       35.55      7.68 o 
  -1   9  10       52.33       69.51      4.24 o 
   0   9  10      127.17      133.84      5.63 o 
   1   9  10       34.34       43.05      2.89 o 
   2   9  10        8.05        3.05      1.69 o 
   3   9  10       27.22       22.46      2.80 o 
   4   9  10        1.74        3.10      1.76 o 
   5   9  10        8.01        9.51      1.66 o 
  -4  10  10        4.26        0.89      2.74 o 
  -3  10  10        0.66        0.03      2.29 o 
  -2  10  10       17.63       18.44      2.82 o 
  -1  10  10      185.99      189.58      6.97 o 
   0  10  10        0.04        1.72      1.97 o 
   1  10  10       48.65       45.67      4.02 o 
   2  10  10       21.14       18.94      3.29 o 
   3  10  10        1.17        2.74      2.15 o 
   4  10  10       15.14       20.05      3.36 o 
  -3  11  10        0.13        2.38      2.98 o 
  -2  11  10       13.64       18.18      4.28 o 
  -1  11  10       22.29       18.72      3.04 o 
   0  11  10       60.44       64.00      4.69 o 
   1  11  10       80.09       92.88     12.73 o 
   2  11  10       19.88       17.39      2.52 o 
  -8   1  11        3.95        7.21      2.88 o 
  -7   1  11      137.95      167.86      7.56 o 
  -6   1  11       52.07       48.57      7.20 o 
  -5   1  11       47.89       46.76      3.82 o 
  -4   1  11       38.14       36.18      2.59 o 
  -3   1  11       13.01       12.97      0.91 o 
  -2   1  11      197.28      185.93      4.04 o 
  -1   1  11     1269.01     1202.33     12.88 o 
   0   1  11      420.73      440.67      6.52 o 
   1   1  11      192.59      193.66      3.33 o 
   2   1  11       16.80       22.17      1.16 o 
   3   1  11      337.26      364.83      5.69 o 
   4   1  11      152.71      154.13      2.54 o 
   5   1  11       35.63       46.08      1.89 o 
   6   1  11        6.45        7.36      1.49 o 
   7   1  11       11.95       14.94      2.13 o 
   8   1  11        1.63        2.31      2.98 o 
  -8   2  11       11.71        9.20      3.14 o 
  -7   2  11       10.50        9.96      6.49 o 
  -6   2  11       44.30       48.16      4.24 o 
  -5   2  11        8.24       13.24      2.56 o 
  -4   2  11       42.13       40.78      2.65 o 
  -3   2  11      115.29      113.27      4.84 o 
  -2   2  11      164.93      161.54      3.32 o 
  -1   2  11       46.53       43.77      1.96 o 
   0   2  11       23.52       24.79      1.33 o 
   1   2  11      558.62      551.27      5.31 o 
   2   2  11       40.70       40.41      1.41 o 
   3   2  11       63.36       68.50      1.69 o 
   4   2  11       82.27       73.05      3.15 o 
   5   2  11        0.80       -0.82      0.82 o 
   6   2  11        0.00        1.94      1.18 o 
   7   2  11       12.27       14.00      2.08 o 
  -8   3  11        0.30       -0.13      2.29 o 
  -7   3  11       26.59       28.24      3.87 o 
  -6   3  11       39.74       42.00      4.07 o 
  -5   3  11        2.71        1.33      1.40 o 
  -4   3  11     1569.59     1603.62     52.94 o 
  -3   3  11      335.41      345.05      7.26 o 
  -2   3  11       45.36       46.05      2.09 o 
  -1   3  11       24.67       16.45      1.20 o 
   0   3  11        4.80        3.10      0.60 o 
   1   3  11       98.76       98.41      2.06 o 
   2   3  11       76.46       86.76      3.19 o 
   3   3  11      108.29      108.07      2.72 o 
   4   3  11        0.29        2.43      0.79 o 
   5   3  11      279.49      273.86      5.29 o 
   6   3  11       73.24       71.17      3.31 o 
   7   3  11       78.14       96.23      6.10 o 
  -8   4  11        6.11        9.25      1.59 o 
  -7   4  11        0.54       -0.57      1.35 o 
  -6   4  11       12.14       17.68      1.70 o 
  -5   4  11       18.19       20.33      2.21 o 
  -4   4  11       37.94       43.11      3.32 o 
  -3   4  11        0.00       -0.35      0.67 o 
  -2   4  11       21.70       19.31      1.13 o 
  -1   4  11       29.17       24.07      1.21 o 
   0   4  11        0.38        0.09      0.53 o 
   1   4  11      274.62      275.15      4.46 o 
   2   4  11       29.81       30.36      1.55 o 
   3   4  11        3.08        3.56      0.97 o 
   4   4  11      254.01      259.47      4.66 o 
   5   4  11      398.96      383.84      6.57 o 
   6   4  11        4.37        5.27      1.48 o 
   7   4  11        9.52       10.79      2.06 o 
  -7   5  11       13.98       13.64      2.30 o 
  -6   5  11        0.04        0.97      1.22 o 
  -5   5  11       64.16       71.52      4.37 o 
  -4   5  11       19.59       28.14      2.90 o 
  -3   5  11        4.32        2.55      0.89 o 
  -2   5  11       31.09       32.32      1.66 o 
  -1   5  11       59.28       60.20      2.14 o 
   0   5  11        4.18        5.53      1.16 o 
   1   5  11       49.49       49.07      1.86 o 
   2   5  11       52.49       47.69      2.71 o 
   3   5  11       74.43       74.88      3.86 o 
   4   5  11        0.32        0.96      0.87 o 
   5   5  11      166.20      181.27      4.30 o 
   6   5  11       11.53       13.11      2.36 o 
   7   5  11        6.83        6.66      2.60 o 
  -7   6  11       12.04       15.96      2.16 o 
  -6   6  11       77.73       84.61      4.23 o 
  -5   6  11       12.61       13.46      1.79 o 
  -4   6  11        9.83       11.56      1.44 o 
  -3   6  11      128.78      125.78      5.78 o 
  -2   6  11        0.22       -0.22      1.04 o 
  -1   6  11        0.97        2.03      1.05 o 
   0   6  11        2.51        2.13      1.09 o 
   1   6  11       96.97       96.07      2.64 o 
   2   6  11        1.35        1.28      1.04 o 
   3   6  11        9.15       11.24      1.57 o 
   4   6  11        0.64        0.48      0.86 o 
   5   6  11        9.22       12.44      1.55 o 
   6   6  11       32.65       31.69      2.35 o 
  -6   7  11        1.23        0.08      1.32 o 
  -5   7  11       11.53        7.79      1.46 o 
  -4   7  11       19.04       17.31      1.77 o 
  -3   7  11       74.25       75.93      3.33 o 
  -2   7  11      326.63      327.46      6.95 o 
  -1   7  11      233.96      255.39      5.99 o 
   0   7  11        0.17        1.02      1.68 o 
   1   7  11       18.30       21.08      1.62 o 
   2   7  11        5.50        6.46      1.63 o 
   3   7  11       11.27       12.34      1.96 o 
   4   7  11        0.32        0.79      0.85 o 
   5   7  11        1.36        2.67      1.15 o 
   6   7  11       12.01       15.05      2.86 o 
  -6   8  11      198.46      240.86      7.60 o 
  -5   8  11       23.18       23.19      2.60 o 
  -4   8  11        0.08        0.46      1.33 o 
  -3   8  11        2.96        0.50      2.44 o 
  -2   8  11      279.21      293.20      6.78 o 
  -1   8  11       60.95       66.80      3.36 o 
   0   8  11        6.98        6.04      2.43 o 
   1   8  11       22.25       21.88      2.48 o 
   2   8  11      191.26      166.25      5.12 o 
   3   8  11       29.51       31.17      3.94 o 
   4   8  11       21.69       21.61      2.56 o 
   5   8  11        2.17        1.57      1.18 o 
  -5   9  11       10.14        7.14      2.71 o 
  -4   9  11        1.08        0.19      1.68 o 
  -3   9  11        0.40        0.96      1.71 o 
  -2   9  11       59.41       60.35      6.13 o 
  -1   9  11       28.06       27.86      3.09 o 
   0   9  11       49.25       54.70      5.96 o 
   1   9  11       40.72       46.49      3.11 o 
   2   9  11        3.30        2.79      1.41 o 
   3   9  11        5.66        7.76      1.95 o 
   4   9  11        0.67       -0.41      1.65 o 
  -4  10  11        3.55        6.28      3.00 o 
  -3  10  11        0.05       -1.53      1.71 o 
  -2  10  11        2.15        2.33      2.00 o 
  -1  10  11       19.28       22.69      3.08 o 
   0  10  11       30.53       45.70      4.03 o 
   1  10  11        0.86        1.47      1.97 o 
   2  10  11        4.98        2.49      1.87 o 
   3  10  11        0.09       -0.77      1.91 o 
  -2  11  11        4.41        1.49      2.92 o 
  -1  11  11       13.20       11.02      2.68 o 
   0  11  11        0.83        4.71      3.44 o 
   1  11  11        0.59        0.19      3.66 o 
  -8   0  12       12.39       10.62      4.55 o 
  -7   0  12       46.32       43.44      6.55 o 
  -6   0  12       20.64       14.49      3.93 o 
  -5   0  12        8.44        9.04      3.24 o 
  -4   0  12       45.00       31.62      4.43 o 
  -3   0  12       11.60       17.19      1.34 o 
  -2   0  12      174.72      172.13      6.65 o 
  -1   0  12       42.24       35.92      1.60 o 
   0   0  12       52.13       56.47      2.38 o 
   1   0  12      190.23      202.46      4.58 o 
   2   0  12      149.30      134.91      3.80 o 
   3   0  12       16.27       18.22      1.34 o 
   4   0  12       33.85       37.68      1.93 o 
   5   0  12       59.20       74.03      3.35 o 
   6   0  12       14.33       17.79      2.49 o 
   7   0  12       45.74       48.08      5.03 o 
  -8   1  12       12.25       10.39      3.14 o 
  -7   1  12        9.01       15.13      3.10 o 
  -6   1  12        2.49        4.12      2.25 o 
  -5   1  12       56.85       63.92      5.27 o 
  -4   1  12        0.00        0.16      1.36 o 
  -3   1  12        4.02        5.17      1.18 o 
  -2   1  12       96.48       98.11      3.00 o 
  -1   1  12      972.65      929.99     10.59 o 
   0   1  12      122.42      115.34      5.13 o 
   1   1  12       75.32       79.35      2.10 o 
   2   1  12      187.56      197.61      3.14 o 
   3   1  12      140.21      141.69      2.13 o 
   4   1  12        8.68       13.20      1.02 o 
   5   1  12        0.03        0.63      0.88 o 
   6   1  12        3.60        5.40      1.31 o 
   7   1  12       18.63       13.77      2.36 o 
  -8   2  12        5.02        7.30      3.08 o 
  -7   2  12       77.33       75.51      5.51 o 
  -6   2  12       55.64       64.94      4.81 o 
  -5   2  12        4.64        6.86      5.67 o 
  -4   2  12        9.42        5.74      1.81 o 
  -3   2  12       27.06       30.68      2.39 o 
  -2   2  12      274.88      264.25      5.12 o 
  -1   2  12     1648.19     1567.30     18.43 o 
   0   2  12      383.46      386.57      7.50 o 
   1   2  12        0.10        1.94      0.74 o 
   2   2  12        5.84        7.61      0.81 o 
   3   2  12       64.48       71.49      2.18 o 
   4   2  12       37.29       42.10      1.63 o 
   5   2  12       13.09       11.54      1.33 o 
   6   2  12        0.55       -0.89      1.10 o 
   7   2  12        5.03        2.34      1.75 o 
  -8   3  12       60.57       69.14      5.76 o 
  -7   3  12        0.01        4.03      2.46 o 
  -6   3  12       48.59       40.24      4.06 o 
  -5   3  12      222.46      225.35      6.42 o 
  -4   3  12      154.41      152.17     10.17 o 
  -3   3  12       33.31       33.70      2.49 o 
  -2   3  12       62.77       64.20      2.52 o 
  -1   3  12       51.21       58.68      2.07 o 
   0   3  12       26.33       26.66      1.38 o 
   1   3  12      347.89      364.18      4.61 o 
   2   3  12        7.11        7.33      0.95 o 
   3   3  12       23.18       20.73      1.46 o 
   4   3  12       58.06       55.09      1.87 o 
   5   3  12      175.83      202.23      4.02 o 
   6   3  12       51.93       56.03      2.70 o 
   7   3  12       24.33       22.86      2.47 o 
  -7   4  12        5.55        5.38      2.71 o 
  -6   4  12        2.34        3.41      3.06 o 
  -5   4  12       51.92       52.49      3.41 o 
  -4   4  12      494.26      470.32      9.49 o 
  -3   4  12        7.51        8.85      1.67 o 
  -2   4  12       33.42       31.06      1.45 o 
  -1   4  12        4.21        5.31      0.77 o 
   0   4  12      212.15      219.12      3.33 o 
   1   4  12       27.25       26.35      1.41 o 
   2   4  12       16.78       14.27      1.24 o 
   3   4  12       81.60       80.48      2.51 o 
   4   4  12      175.15      161.78      3.07 o 
   5   4  12      138.59      144.50      3.70 o 
   6   4  12        7.22        6.21      1.48 o 
   7   4  12       33.53       42.94      4.96 o 
  -7   5  12        0.75        0.48      1.42 o 
  -6   5  12        5.03        2.87      1.31 o 
  -5   5  12      103.23       98.81      4.33 o 
  -4   5  12       10.02        9.83      1.25 o 
  -3   5  12      129.70      120.50      2.77 o 
  -2   5  12        4.94        3.95      0.92 o 
  -1   5  12       44.44       41.72      3.37 o 
   0   5  12        0.01        0.40      0.91 o 
   1   5  12        0.93        1.97      0.92 o 
   2   5  12      105.42      102.36      3.18 o 
   3   5  12        1.22        0.93      1.07 o 
   4   5  12        4.01        0.47      1.38 o 
   5   5  12       19.40       24.35      3.08 o 
   6   5  12       67.12       76.51      4.09 o 
  -7   6  12        0.65        0.99      1.78 o 
  -6   6  12       59.65       72.01      3.29 o 
  -5   6  12        7.85        8.96      1.45 o 
  -4   6  12       16.47       12.73      2.12 o 
  -3   6  12      196.27      198.72      4.31 o 
  -2   6  12       46.00       49.76      2.57 o 
  -1   6  12       12.83        7.62      1.99 o 
   0   6  12       84.79       87.98      3.63 o 
   1   6  12        3.98        3.01      1.17 o 
   2   6  12        3.69        4.49      1.36 o 
   3   6  12       76.62       82.53      3.62 o 
   4   6  12       67.28       70.07      3.62 o 
   5   6  12        4.20        2.96      1.16 o 
   6   6  12       19.64       19.97      3.27 o 
  -6   7  12       10.13        4.34      1.80 o 
  -5   7  12        6.22        6.03      1.46 o 
  -4   7  12       39.86       35.71      2.53 o 
  -3   7  12      142.84      144.25      7.44 o 
  -2   7  12       42.55       54.76      3.26 o 
  -1   7  12      218.40      215.40      6.18 o 
   0   7  12        2.87        3.28      2.05 o 
   1   7  12       11.40       10.01      1.75 o 
   2   7  12       23.60       24.11      2.98 o 
   3   7  12       22.16       22.97      2.44 o 
   4   7  12       43.70       45.64      3.33 o 
   5   7  12        0.69        1.45      1.19 o 
  -5   8  12       17.53       13.69      2.09 o 
  -4   8  12        2.34        1.33      1.45 o 
  -3   8  12        0.11        0.00      1.39 o 
  -2   8  12      220.04      220.82      5.84 o 
  -1   8  12       52.54       46.30      2.91 o 
   0   8  12       15.64       11.32      2.59 o 
   1   8  12        9.24       12.74      1.99 o 
   2   8  12        1.39        0.74      1.20 o 
   3   8  12       18.98       20.21      2.52 o 
   4   8  12        2.24       -0.93      1.55 o 
   5   8  12        7.02        5.46      2.01 o 
  -5   9  12        1.57        3.09      2.38 o 
  -4   9  12        3.42        5.65      2.08 o 
  -3   9  12       25.78       27.87      3.08 o 
  -2   9  12        2.86        2.92      1.96 o 
  -1   9  12       81.23       97.80      4.05 o 
   0   9  12       11.55       11.50      2.06 o 
   1   9  12       57.51       63.76      3.59 o 
   2   9  12        3.52        2.59      1.43 o 
   3   9  12        2.83        1.73      1.64 o 
   4   9  12        0.14        1.98      1.75 o 
  -3  10  12        0.31        0.22      2.60 o 
  -2  10  12        0.18       -0.41      1.88 o 
  -1  10  12       61.68       69.38      4.59 o 
   0  10  12        6.97       13.08      2.74 o 
   1  10  12       45.02       60.10      4.47 o 
   2  10  12       23.83       25.29      3.25 o 
   3  10  12        3.42       -0.86      1.97 o 
   0  11  12       85.33       86.98      5.40 o 
  -8   1  13        0.34        1.25      2.55 o 
  -7   1  13       42.61       48.27      4.84 o 
  -6   1  13      256.73      260.61     10.47 o 
  -5   1  13        7.20        3.26      2.38 o 
  -4   1  13       29.67       33.71      2.74 o 
  -3   1  13        0.50        0.14      0.87 o 
  -2   1  13        1.15        2.15      0.98 o 
  -1   1  13      148.73      155.97      5.53 o 
   0   1  13        1.62        1.65      0.78 o 
   1   1  13       67.99       69.92      2.69 o 
   2   1  13        9.93       11.32      1.05 o 
   3   1  13        9.60        8.20      1.29 o 
   4   1  13        1.08        0.33      0.75 o 
   5   1  13        4.76        2.64      1.01 o 
   6   1  13       18.05       18.10      1.67 o 
   7   1  13        6.39        4.67      1.94 o 
  -8   2  13       14.93       16.48      3.64 o 
  -7   2  13       22.41       28.20      4.10 o 
  -6   2  13        8.47        2.91      2.23 o 
  -5   2  13       18.51       18.07      4.15 o 
  -4   2  13        0.00        0.32      1.34 o 
  -3   2  13       69.18       75.54      2.94 o 
  -2   2  13      141.78      153.46      3.49 o 
  -1   2  13      411.65      403.81     10.42 o 
   0   2  13       14.46       14.57      1.40 o 
   1   2  13       75.56       82.40      3.12 o 
   2   2  13        2.55        1.66      0.74 o 
   3   2  13       20.45       20.44      1.51 o 
   4   2  13       10.99       10.57      0.99 o 
   5   2  13       67.00       75.80      2.45 o 
   6   2  13       13.38       13.36      1.68 o 
   7   2  13        3.78        6.90      1.88 o 
  -7   3  13        2.20        4.61      2.41 o 
  -6   3  13        3.35        2.42      2.15 o 
  -5   3  13        0.92       -0.71      1.31 o 
  -4   3  13       60.07       63.47      4.60 o 
  -3   3  13        4.43        2.61      1.19 o 
  -2   3  13        1.40        0.85      0.96 o 
  -1   3  13      204.09      192.04      5.06 o 
   0   3  13      129.20      115.89      2.85 o 
   1   3  13       87.18       82.58      2.04 o 
   2   3  13        9.58        7.95      1.00 o 
   3   3  13        1.52        0.90      0.93 o 
   4   3  13       36.01       35.06      2.65 o 
   5   3  13       79.25       76.20      2.46 o 
   6   3  13        3.00        1.52      1.31 o 
   7   3  13        8.48        6.83      1.88 o 
  -7   4  13       22.60       19.45      4.05 o 
  -6   4  13        3.53        3.30      2.22 o 
  -5   4  13        8.40        7.54      1.92 o 
  -4   4  13       77.15       76.32      3.81 o 
  -3   4  13        3.09        3.02      1.21 o 
  -2   4  13      185.17      175.71      4.19 o 
  -1   4  13        0.35        2.48      0.97 o 
   0   4  13        2.56        1.28      0.70 o 
   1   4  13        9.25        9.66      1.03 o 
   2   4  13       10.27        9.92      1.28 o 
   3   4  13        2.05        3.53      1.08 o 
   4   4  13       67.13       64.24      4.00 o 
   5   4  13        0.94        2.54      1.13 o 
   6   4  13        3.18        3.77      1.39 o 
  -7   5  13        9.54        9.94      4.72 o 
  -6   5  13       24.37       27.66      6.04 o 
  -5   5  13        8.18       11.06      0.98 o 
  -4   5  13        1.35        2.96      0.82 o 
  -3   5  13       38.57       43.62      3.59 o 
  -2   5  13        7.00        7.55      1.08 o 
  -1   5  13       48.93       50.28      2.76 o 
   0   5  13        6.15        5.99      1.15 o 
   1   5  13       16.09       14.46      2.41 o 
   2   5  13        3.47        3.43      1.25 o 
   3   5  13        8.69        9.52      1.67 o 
   4   5  13      108.59      124.68      4.42 o 
   5   5  13       33.91       34.27      3.62 o 
   6   5  13        0.09        0.89      1.25 o 
  -6   6  13        0.32        1.79      1.27 o 
  -5   6  13        0.03        0.62      1.03 o 
  -4   6  13       80.87       77.37      2.78 o 
  -3   6  13       46.69       45.10      2.44 o 
  -2   6  13      108.64      113.74      6.30 o 
  -1   6  13       51.91       48.11      2.91 o 
   0   6  13        6.95        7.92      1.44 o 
   1   6  13      203.77      200.99      5.23 o 
   2   6  13       67.23       71.63      3.93 o 
   3   6  13       53.38       54.96      3.16 o 
   4   6  13       28.52       33.55      2.85 o 
   5   6  13       94.32       90.37      5.54 o 
   6   6  13       29.37       23.37      2.32 o 
  -6   7  13       29.74       19.93      1.90 o 
  -5   7  13        0.41        0.77      1.19 o 
  -4   7  13        0.15       -0.81      1.17 o 
  -3   7  13       42.99       45.85      4.33 o 
  -2   7  13      234.27      229.91      5.75 o 
  -1   7  13        9.35        7.41      2.01 o 
   0   7  13       22.82       19.89      3.59 o 
   1   7  13       55.41       56.94      3.28 o 
   2   7  13        4.61        4.24      1.29 o 
   3   7  13       15.76       23.88      2.50 o 
   4   7  13        7.10        7.21      2.57 o 
   5   7  13       10.07       14.87      2.45 o 
  -5   8  13       76.07       92.35      5.97 o 
  -4   8  13       21.40       25.10      2.41 o 
  -3   8  13        0.11       -0.72      1.37 o 
  -2   8  13        4.69        7.23      1.67 o 
  -1   8  13       82.31       83.47      3.72 o 
   0   8  13       81.73       94.94      3.93 o 
   1   8  13        7.51        4.80      1.69 o 
   2   8  13       12.76       18.28      1.95 o 
   3   8  13       29.23       23.91      2.59 o 
   4   8  13        0.21       -1.51      1.51 o 
  -4   9  13        2.28        1.55      3.27 o 
  -3   9  13        0.70       -0.60      1.65 o 
  -2   9  13        8.21        9.77      1.98 o 
  -1   9  13        0.95        2.48      1.88 o 
   0   9  13        0.00       -1.15      1.76 o 
   1   9  13        7.35        8.07      2.34 o 
   2   9  13        5.50        7.43      1.62 o 
   3   9  13        3.31        4.41      1.64 o 
  -3  10  13        1.53       -0.48      1.83 o 
  -2  10  13        0.71       -0.25      1.87 o 
  -1  10  13        9.37       11.30      3.32 o 
   0  10  13        0.37        0.64      1.96 o 
   1  10  13       34.41       35.25      3.88 o 
   2  10  13        0.21        3.40      2.23 o 
  -7   0  14      219.99      238.92     13.39 o 
  -6   0  14      439.27      423.41     17.23 o 
  -5   0  14        0.53        0.45      2.35 o 
  -4   0  14        8.35        6.95      1.68 o 
  -3   0  14       94.98      106.70      3.96 o 
  -2   0  14      343.28      339.71      9.03 o 
  -1   0  14      302.24      297.06      5.62 o 
   0   0  14      693.14      677.69     10.70 o 
   1   0  14      651.17      632.56     11.86 o 
   2   0  14       40.54       45.26      3.28 o 
   3   0  14       22.80       23.30      3.48 o 
   4   0  14        2.16        3.30      1.53 o 
   5   0  14       22.83       19.98      2.25 o 
   6   0  14        0.54        0.82      1.63 o 
   7   0  14        4.39        6.49      2.95 o 
  -7   1  14      109.96      118.16      6.70 o 
  -6   1  14       13.01       20.30      3.44 o 
  -5   1  14        4.39        6.38      2.37 o 
  -4   1  14        3.72        2.10      1.30 o 
  -3   1  14       82.92       77.17      2.71 o 
  -2   1  14      137.62      127.49      2.95 o 
  -1   1  14       44.25       41.84      1.80 o 
   0   1  14       39.74       42.19      1.85 o 
   1   1  14        1.32        2.97      0.90 o 
   2   1  14       61.42       59.18      4.44 o 
   3   1  14       32.38       25.66      2.04 o 
   4   1  14        2.16        4.21      0.77 o 
   5   1  14        8.20        9.69      1.24 o 
   6   1  14       14.12       12.31      1.89 o 
   7   1  14       23.84       24.82      2.75 o 
  -7   2  14       14.34       12.51      5.41 o 
  -6   2  14        8.56        5.10      3.17 o 
  -5   2  14        2.98        0.77      1.56 o 
  -4   2  14       66.66       62.84      3.63 o 
  -3   2  14      691.61      653.13     10.07 o 
  -2   2  14       88.69       94.35      6.54 o 
  -1   2  14      234.88      212.59      4.83 o 
   0   2  14      146.84      151.25      3.75 o 
   1   2  14        6.76        9.76      1.16 o 
   2   2  14       52.91       47.47      4.21 o 
   3   2  14        1.24        2.26      0.97 o 
   4   2  14       10.14        9.10      1.39 o 
   5   2  14       17.70       21.75      1.49 o 
   6   2  14        2.17       -0.59      1.11 o 
  -7   3  14       26.81       36.60      6.14 o 
  -6   3  14        4.02       11.26      2.88 o 
  -5   3  14        0.19        0.56      1.48 o 
  -4   3  14       12.67       14.88      2.18 o 
  -3   3  14        1.27       -0.82      1.04 o 
  -2   3  14       15.79       16.15      1.65 o 
  -1   3  14      322.25      313.12      5.90 o 
   0   3  14      350.34      320.85      5.24 o 
   1   3  14       69.13       67.65      4.03 o 
   2   3  14       13.64       11.31      1.16 o 
   3   3  14        0.51        0.84      0.95 o 
   4   3  14       24.11       26.52      1.99 o 
   5   3  14       13.96        9.90      1.18 o 
   6   3  14        0.53       -1.09      1.09 o 
  -7   4  14        0.00       -0.88      2.34 o 
  -6   4  14        0.32       -1.09      2.03 o 
  -5   4  14       16.66       11.64      2.16 o 
  -4   4  14       47.07       46.74      3.24 o 
  -3   4  14       45.89       50.49      2.64 o 
  -2   4  14        0.12       -0.48      0.99 o 
  -1   4  14       77.70       75.87      2.86 o 
   0   4  14       58.71       59.85      1.73 o 
   1   4  14        0.16       -0.71      0.71 o 
   2   4  14       26.06       30.03      1.79 o 
   3   4  14       19.05       22.51      2.06 o 
   4   4  14       51.29       64.03      5.30 o 
   5   4  14        1.72        0.88      1.45 o 
   6   4  14        0.08        1.36      1.21 o 
  -6   5  14       23.61       22.48      3.00 o 
  -5   5  14        5.40        6.31      2.03 o 
  -4   5  14       28.49       27.80      4.31 o 
  -3   5  14       27.34       27.15      2.63 o 
  -2   5  14       45.82       40.44      5.27 o 
  -1   5  14       61.00       62.58      2.36 o 
   0   5  14        8.73        7.76      1.26 o 
   1   5  14        3.56        3.09      1.18 o 
   2   5  14        0.88        0.94      0.93 o 
   3   5  14       23.15       26.85      2.43 o 
   4   5  14        4.39        4.26      1.62 o 
   5   5  14       11.39       13.49      2.23 o 
   6   5  14       34.26       32.26      3.01 o 
  -6   6  14       18.75       31.39      2.91 o 
  -5   6  14        0.04        0.62      1.00 o 
  -4   6  14        0.44        1.06      0.93 o 
  -3   6  14        6.52        4.07      1.16 o 
  -2   6  14       11.54       12.33      2.48 o 
  -1   6  14       25.21       30.90      2.12 o 
   0   6  14        0.02       -0.44      1.20 o 
   1   6  14       28.71       33.19      2.62 o 
   2   6  14        3.13        3.34      1.13 o 
   3   6  14       26.26       26.22      2.47 o 
   4   6  14       22.91       23.16      2.51 o 
   5   6  14       27.43       31.40      3.01 o 
  -5   7  14        0.01        2.03      2.17 o 
  -4   7  14       19.02       23.22      2.06 o 
  -3   7  14        4.15        3.78      1.41 o 
  -2   7  14       13.00       17.53      2.55 o 
  -1   7  14      128.22      148.82      8.62 o 
   0   7  14        0.25        0.11      1.27 o 
   1   7  14       37.45       35.98      2.69 o 
   2   7  14       78.39       72.20      2.90 o 
   3   7  14       27.42       24.28      2.60 o 
   4   7  14        0.82        0.88      1.62 o 
   5   7  14       22.49       26.10      2.99 o 
  -5   8  14       11.36       10.28      1.99 o 
  -4   8  14       13.28       11.82      1.98 o 
  -3   8  14        4.56        2.56      1.50 o 
  -2   8  14        4.36        2.80      1.51 o 
  -1   8  14       13.96       17.11      2.13 o 
   0   8  14        0.12       -1.35      1.35 o 
   1   8  14       16.78       21.09      2.40 o 
   2   8  14       27.68       16.90      2.32 o 
   3   8  14       13.85       15.24      2.91 o 
   4   8  14        0.14        1.05      1.68 o 
  -3   9  14        4.70        2.44      3.12 o 
  -2   9  14        0.02       -0.68      1.98 o 
  -1   9  14        3.67        1.46      1.55 o 
   0   9  14       17.85       22.37      2.54 o 
   1   9  14       50.05       60.95      3.66 o 
   2   9  14        8.05        9.94      2.24 o 
   3   9  14       10.06       12.46      2.26 o 
  -1  10  14       15.96       19.01      3.01 o 
   0  10  14        6.78        8.75      2.90 o 
   1  10  14       91.99      109.87      5.75 o 
  -7   1  15        0.24       -1.17      2.37 o 
  -6   1  15        1.90        2.88      2.37 o 
  -5   1  15        1.17        0.85      1.90 o 
  -4   1  15        0.25       -0.99      0.99 o 
  -3   1  15        4.94        4.50      1.18 o 
  -2   1  15      218.17      217.98      5.14 o 
  -1   1  15      113.86      113.32      2.85 o 
   0   1  15        1.07        0.65      0.85 o 
   1   1  15        0.09        0.37      1.04 o 
   2   1  15       22.99       18.08      2.17 o 
   3   1  15        0.00        0.69      1.39 o 
   4   1  15        1.74        1.77      1.02 o 
   5   1  15        0.00        0.96      1.11 o 
   6   1  15        0.00       -1.13      1.13 o 
  -7   2  15       50.76       48.10      5.01 o 
  -6   2  15       13.61       12.95      3.42 o 
  -5   2  15       24.04       22.47      3.57 o 
  -4   2  15      152.86      155.94      5.46 o 
  -3   2  15      233.17      244.62      5.63 o 
  -2   2  15       15.88       16.38      2.54 o 
  -1   2  15      639.93      610.67     15.00 o 
   0   2  15       60.03       62.21      3.58 o 
   1   2  15      432.66      434.51      7.40 o 
   2   2  15      126.40      117.45      4.22 o 
   3   2  15      139.41      137.37      4.47 o 
   4   2  15        2.40        1.24      1.12 o 
   5   2  15        0.91        1.46      0.78 o 
   6   2  15        1.86        0.17      1.18 o 
  -7   3  15       13.78       15.96      4.69 o 
  -6   3  15       16.91       10.88      6.60 o 
  -5   3  15       97.24       96.33      4.08 o 
  -4   3  15       85.56       94.15      5.11 o 
  -3   3  15        8.76       12.81      1.75 o 
  -2   3  15      275.56      269.79      5.71 o 
  -1   3  15      171.55      173.74      5.20 o 
   0   3  15       31.80       27.91      3.05 o 
   1   3  15       27.63       30.31      2.52 o 
   2   3  15        2.88        2.06      0.96 o 
   3   3  15        0.79        3.41      1.09 o 
   4   3  15       15.02       16.09      2.01 o 
   5   3  15       53.44       46.51      2.68 o 
   6   3  15        4.36        6.06      1.30 o 
  -6   4  15        7.45        6.57      2.27 o 
  -5   4  15       53.78       53.69      4.14 o 
  -4   4  15      349.95      335.53      6.99 o 
  -3   4  15        1.89        2.10      1.25 o 
  -2   4  15       73.34       64.03      2.89 o 
  -1   4  15       30.44       24.78      2.36 o 
   0   4  15        5.16        2.59      1.41 o 
   1   4  15       11.55        9.82      1.11 o 
   2   4  15        5.48        3.04      1.18 o 
   3   4  15       58.58       62.04      2.41 o 
   4   4  15       53.55       50.31      3.02 o 
   5   4  15       15.09       19.42      2.36 o 
   6   4  15        1.28        2.76      2.09 o 
  -6   5  15        2.48        0.90      1.72 o 
  -5   5  15       47.89       38.43      3.41 o 
  -4   5  15        0.00       -0.90      1.43 o 
  -3   5  15       53.19       46.52      3.27 o 
  -2   5  15        0.00        3.15      3.67 o 
  -1   5  15       31.92       30.56      3.52 o 
   0   5  15        0.65        0.54      0.88 o 
   1   5  15        0.67       -0.12      2.23 o 
   2   5  15       21.28       27.17      2.95 o 
   3   5  15       10.43       11.38      1.80 o 
   4   5  15        0.07       -0.59      1.42 o 
   5   5  15       51.42       44.72      3.31 o 
  -6   6  15       42.37       41.46      3.31 o 
  -5   6  15        1.20        2.09      1.77 o 
  -4   6  15        1.74       -1.69      1.69 o 
  -3   6  15       34.19       33.48      3.92 o 
  -2   6  15       10.90        9.65      1.27 o 
  -1   6  15      206.93      221.16      9.33 o 
   0   6  15       23.56       21.05      1.92 o 
   1   6  15       22.86       23.14      2.14 o 
   2   6  15        3.18        0.91      1.62 o 
   3   6  15        0.24       -0.80      1.14 o 
   4   6  15        0.20        4.91      1.76 o 
   5   6  15        8.15       10.47      2.27 o 
  -5   7  15        0.44        2.21      2.49 o 
  -4   7  15        0.01       -0.61      1.11 o 
  -3   7  15       29.75       23.12      2.00 o 
  -2   7  15      292.99      283.92      6.30 o 
  -1   7  15       64.79       66.64      3.15 o 
   0   7  15       54.66       59.22      3.52 o 
   1   7  15        0.01        0.84      1.35 o 
   2   7  15        0.01        0.94      1.49 o 
   3   7  15        0.06        0.83      1.25 o 
   4   7  15        0.00        0.47      1.97 o 
  -4   8  15        0.35        0.48      1.34 o 
  -3   8  15        7.80        7.48      1.70 o 
  -2   8  15        2.30        2.03      1.47 o 
  -1   8  15        1.25       -0.64      1.34 o 
   0   8  15        4.28        4.56      1.66 o 
   1   8  15       32.86       40.27      5.22 o 
   2   8  15       50.68       52.80      3.43 o 
   3   8  15        1.18        1.35      1.37 o 
  -3   9  15        0.49        1.03      1.51 o 
  -2   9  15       24.74       23.25      2.53 o 
  -1   9  15        5.66        5.24      1.84 o 
   0   9  15       17.61       17.58      2.46 o 
   1   9  15        3.37        5.33      2.31 o 
   2   9  15        0.90        1.68      2.04 o 
  -7   0  16       21.86       18.98      5.15 o 
  -6   0  16        7.84       15.83      4.67 o 
  -5   0  16        4.37        2.38      2.19 o 
  -4   0  16        0.37        0.24      1.45 o 
  -3   0  16       22.81       20.76      2.99 o 
  -2   0  16       88.76       81.96      4.62 o 
  -1   0  16      272.22      263.16      8.06 o 
   0   0  16      393.20      386.65      9.98 o 
   1   0  16      150.05      162.15      6.17 o 
   2   0  16       27.69       30.47      3.17 o 
   3   0  16        0.52       -0.68      1.52 o 
   4   0  16        8.74       14.88      4.19 o 
   5   0  16        0.09        1.40      1.25 o 
   6   0  16        8.28       10.71      2.07 o 
  -7   1  16       30.75       30.60      4.39 o 
  -6   1  16        2.30        2.24      2.62 o 
  -5   1  16        0.25        0.37      1.44 o 
  -4   1  16        0.44       -0.18      1.27 o 
  -3   1  16        0.66        1.32      1.11 o 
  -2   1  16        1.71        1.61      1.19 o 
  -1   1  16       86.45       82.72      3.15 o 
   0   1  16      216.50      220.99      6.81 o 
   1   1  16      256.28      267.91      5.66 o 
   2   1  16        0.00       -0.12      1.09 o 
   3   1  16       33.62       33.80      2.79 o 
   4   1  16       12.04       15.06      1.21 o 
   5   1  16        0.00       -0.44      1.28 o 
   6   1  16        0.35        2.33      1.17 o 
  -6   2  16        0.00        2.34      2.60 o 
  -5   2  16       90.57       90.55      3.49 o 
  -4   2  16       14.09       14.93      2.70 o 
  -3   2  16      124.09      127.48      4.09 o 
  -2   2  16       97.97       98.83      3.53 o 
  -1   2  16      364.87      348.57      6.72 o 
   0   2  16       32.82       32.92      2.69 o 
   1   2  16      159.06      164.44      5.11 o 
   2   2  16      168.32      164.20      5.16 o 
   3   2  16        5.96        6.90      1.83 o 
   4   2  16       24.56       30.52      1.91 o 
   5   2  16       36.94       39.99      2.40 o 
   6   2  16        1.33        0.33      1.06 o 
  -6   3  16        4.46       -0.14      1.86 o 
  -5   3  16        0.00        1.33      1.31 o 
  -4   3  16      106.31       90.52      3.71 o 
  -3   3  16        1.49        0.33      1.22 o 
  -2   3  16       27.06       26.57      2.19 o 
  -1   3  16      126.12      111.98      4.31 o 
   0   3  16      112.43      100.08      5.03 o 
   1   3  16       47.16       44.50      3.25 o 
   2   3  16        2.34        5.15      1.63 o 
   3   3  16      222.93      236.26      6.38 o 
   4   3  16      259.73      261.62      5.39 o 
   5   3  16       26.59       24.68      2.47 o 
  -6   4  16       12.68       13.30      2.64 o 
  -5   4  16       43.44       47.70      3.13 o 
  -4   4  16       20.14       15.60      2.06 o 
  -3   4  16       20.94       19.74      2.53 o 
  -2   4  16       56.90       56.45      2.87 o 
  -1   4  16      108.42      111.53      7.65 o 
   0   4  16        0.76       -0.54      1.63 o 
   1   4  16        6.14        4.17      2.17 o 
   2   4  16        8.13        9.90      1.60 o 
   3   4  16       47.51       55.68      2.83 o 
   4   4  16       16.77       13.82      2.00 o 
   5   4  16       14.73       22.70      2.51 o 
  -6   5  16       60.84       64.15      3.85 o 
  -5   5  16       12.26       11.05      2.45 o 
  -4   5  16        7.87        6.22      1.90 o 
  -3   5  16        5.02        4.55      2.25 o 
  -2   5  16        3.23        2.89      2.23 o 
  -1   5  16       33.40       32.96      3.79 o 
   0   5  16        3.32        8.79      2.48 o 
   1   5  16        7.40        2.66      1.33 o 
   2   5  16       32.03       30.55      2.74 o 
   3   5  16       12.01       11.31      1.48 o 
   4   5  16       18.18       32.87      2.76 o 
   5   5  16       11.34       11.40      2.24 o 
  -5   6  16        2.57       -0.07      2.48 o 
  -4   6  16        4.44        3.72      2.49 o 
  -3   6  16        3.51        4.42      2.32 o 
  -2   6  16       24.72       31.55      3.90 o 
  -1   6  16       16.29       13.29      1.24 o 
   0   6  16        1.58       -0.09      1.05 o 
   1   6  16        0.46        1.12      1.43 o 
   2   6  16       54.58       51.49      2.99 o 
   3   6  16        3.92        5.22      1.37 o 
   4   6  16       36.83       30.55      2.89 o 
  -4   7  16        1.56       -1.53      2.26 o 
  -3   7  16        1.68        3.14      2.42 o 
  -2   7  16      133.51      134.39      3.87 o 
  -1   7  16       33.78       29.61      3.21 o 
   0   7  16       50.29       50.00      2.84 o 
   1   7  16       40.36       31.74      2.59 o 
   2   7  16        0.12        0.79      1.55 o 
   3   7  16        2.56        1.33      1.34 o 
  -3   8  16       27.70       23.05      2.10 o 
  -2   8  16        3.43        0.94      1.37 o 
  -1   8  16        3.04        4.46      1.57 o 
   0   8  16        0.61        1.05      1.53 o 
   1   8  16       19.01       20.07      2.43 o 
   2   8  16       36.40       47.08      3.26 o 
  -1   9  16        5.77        7.76      1.89 o 
   0   9  16        4.49        4.97      2.89 o 
  -6   1  17       27.07       29.07      4.84 o 
  -5   1  17        7.79        9.50      1.99 o 
  -4   1  17       19.05       18.17      3.23 o 
  -3   1  17        0.10        1.65      1.18 o 
  -2   1  17        3.78        1.52      1.24 o 
  -1   1  17       63.87       64.81      3.07 o 
   0   1  17       43.06       49.21      2.74 o 
   1   1  17      283.54      286.33      6.11 o 
   2   1  17       14.08       13.08      2.15 o 
   3   1  17       60.92       59.37      3.54 o 
   4   1  17        1.76       -1.52      1.52 o 
   5   1  17        8.07        9.41      1.80 o 
  -6   2  17        8.79        8.32      2.44 o 
  -5   2  17        6.94        7.73      1.82 o 
  -4   2  17        0.05        0.55      1.43 o 
  -3   2  17       16.37       17.80      3.16 o 
  -2   2  17        0.83        1.66      1.34 o 
  -1   2  17        0.57        0.21      1.21 o 
   0   2  17       24.54       26.44      2.18 o 
   1   2  17       17.70       11.93      2.08 o 
   2   2  17       27.37       25.25      2.64 o 
   3   2  17        5.79        4.10      1.67 o 
   4   2  17       30.52       36.30      2.60 o 
   5   2  17       69.71       68.37      2.87 o 
  -6   3  17       12.72        9.41      2.57 o 
  -5   3  17        0.62       -0.18      1.30 o 
  -4   3  17        6.83        8.75      1.84 o 
  -3   3  17        1.09       -0.21      1.25 o 
  -2   3  17       11.50       13.33      1.84 o 
  -1   3  17      170.55      160.11      5.38 o 
   0   3  17        4.30        3.24      1.62 o 
   1   3  17        0.00        0.56      1.39 o 
   2   3  17       14.91       10.61      2.19 o 
   3   3  17       22.43       23.52      3.42 o 
   4   3  17        4.06        5.32      1.08 o 
   5   3  17       31.12       38.25      2.82 o 
  -5   4  17        0.03        3.04      1.62 o 
  -4   4  17        0.00       -0.98      1.77 o 
  -3   4  17       12.86       14.24      3.16 o 
  -2   4  17        0.27        1.47      2.00 o 
  -1   4  17       26.33       30.12      3.69 o 
   0   4  17       37.59       35.20      4.02 o 
   1   4  17       21.14       28.16      3.57 o 
   2   4  17        3.19        9.36      2.37 o 
   3   4  17        5.50        7.98      1.64 o 
   4   4  17       12.30       15.63      1.64 o 
   5   4  17        0.01        0.21      1.53 o 
  -5   5  17        1.16        2.21      2.05 o 
  -4   5  17        0.30        0.05      2.22 o 
  -3   5  17        0.75        2.86      2.16 o 
  -2   5  17        1.39       -1.18      1.87 o 
  -1   5  17        2.42        5.51      2.38 o 
   0   5  17        0.43       -0.19      1.98 o 
   1   5  17       12.40       13.48      2.95 o 
   2   5  17       13.67        8.06      1.45 o 
   3   5  17        0.09       -1.22      1.22 o 
   4   5  17        0.27       -0.67      1.22 o 
  -4   6  17        2.34        2.98      2.35 o 
  -3   6  17        0.67        1.80      2.13 o 
  -2   6  17       49.99       54.09      4.90 o 
  -1   6  17       79.55       84.85      9.37 o 
   0   6  17       52.21       49.76      4.62 o 
   1   6  17       56.92       60.46      2.79 o 
   2   6  17        0.63        0.27      1.34 o 
   3   6  17        6.41        6.65      1.88 o 
  -3   7  17        2.07        0.73      3.09 o 
  -2   7  17        1.84        2.09      2.29 o 
  -1   7  17        1.03       -0.83      1.00 o 
   0   7  17        1.90        3.19      1.34 o 
   1   7  17        5.02        5.16      3.13 o 
   2   7  17        0.02       -1.44      1.44 o 
   3   7  17       25.15       23.23      3.01 o 
  -2   8  17       18.52       20.03      2.09 o 
  -1   8  17        0.57        2.38      1.44 o 
   0   8  17       47.94       50.88      3.03 o 
   1   8  17       30.26       32.51      2.78 o 
  -6   0  18       31.76       35.25      6.86 o 
  -5   0  18        0.57       -0.31      2.21 o 
  -4   0  18        8.74        7.19      2.05 o 
  -3   0  18      103.42       94.02      5.25 o 
  -2   0  18        0.00        0.24      1.77 o 
  -1   0  18      121.05      114.47      5.57 o 
   0   0  18       64.73       53.01      5.76 o 
   1   0  18       18.46       20.13      3.08 o 
   2   0  18        2.47        2.39      2.03 o 
   3   0  18       24.59       34.00      5.33 o 
   4   0  18        0.55       -0.65      3.24 o 
   5   0  18        0.43        5.30      3.75 o 
  -6   1  18       11.65        8.53      2.17 o 
  -5   1  18        8.89        7.74      2.71 o 
  -4   1  18        0.09       -0.47      1.34 o 
  -3   1  18       57.57       68.97      4.52 o 
  -2   1  18       20.86       15.22      2.36 o 
  -1   1  18        0.17        0.26      1.27 o 
   0   1  18       95.01       94.58      3.57 o 
   1   1  18       58.06       61.80      3.07 o 
   2   1  18       34.31       30.25      2.83 o 
   3   1  18       15.32       15.19      2.41 o 
   4   1  18        2.97        2.87      2.58 o 
   5   1  18        3.27        3.65      2.79 o 
  -5   2  18        7.57       11.36      2.03 o 
  -4   2  18       25.52       18.22      2.23 o 
  -3   2  18       13.07        6.36      2.14 o 
  -2   2  18       20.94       18.73      3.35 o 
  -1   2  18        1.40        1.13      1.41 o 
   0   2  18       21.72       15.69      2.25 o 
   1   2  18        0.04       -1.21      1.39 o 
   2   2  18        1.75        2.36      1.66 o 
   3   2  18        0.40        1.61      1.75 o 
   4   2  18        7.51       10.28      2.35 o 
  -5   3  18        3.11        3.21      1.51 o 
  -4   3  18        0.19        1.78      1.87 o 
  -3   3  18        7.92        6.06      1.64 o 
  -2   3  18       49.34       46.38      2.87 o 
  -1   3  18       64.14       55.75      3.56 o 
   0   3  18       11.35       10.08      2.10 o 
   1   3  18       19.44       21.30      2.55 o 
   2   3  18       31.89       30.00      3.06 o 
   3   3  18       19.86       20.78      3.32 o 
   4   3  18        0.05       -1.90      2.20 o 
  -5   4  18        2.86        1.18      1.93 o 
  -4   4  18        0.05        0.36      1.74 o 
  -3   4  18        6.43        5.50      2.42 o 
  -2   4  18        0.00       -1.85      1.85 o 
  -1   4  18      107.96       97.65      5.93 o 
   0   4  18       83.73       73.98      7.38 o 
   1   4  18        0.04       -1.21      1.75 o 
   2   4  18        0.52        3.10      3.23 o 
   3   4  18        4.90        6.56      2.43 o 
   4   4  18       12.04       12.59      1.81 o 
  -4   5  18        4.42        0.48      4.39 o 
  -3   5  18        0.67        1.76      2.30 o 
  -2   5  18      156.70      166.08     18.95 o 
  -1   5  18      104.23      114.39      6.20 o 
   0   5  18        0.66       -0.50      1.88 o 
   1   5  18        2.17        2.00      3.76 o 
   2   5  18        9.89       11.02      2.98 o 
   3   5  18        2.11        1.43      1.34 o 
  -4   6  18        1.73        2.73      2.67 o 
  -3   6  18        5.27        4.61      2.70 o 
  -2   6  18       11.31       13.70      3.28 o 
  -1   6  18       16.20       16.13      3.33 o 
   0   6  18        0.51        0.71      2.17 o 
   1   6  18        4.25        5.84      2.65 o 
   2   6  18        0.90        0.38      1.61 o 
   3   6  18        6.31        7.14      1.83 o 
  -2   7  18        2.55        8.99      2.99 o 
  -1   7  18       21.04       26.31      4.06 o 
   0   7  18        3.05        1.61      2.49 o 
   1   7  18       55.92       67.19      4.13 o 
  -5   1  19       18.55       23.31      2.77 o 
  -4   1  19        3.95        5.08      1.55 o 
  -3   1  19       10.25        4.86      1.43 o 
  -2   1  19       23.46       20.33      2.27 o 
  -1   1  19        4.52        4.68      1.59 o 
   0   1  19       14.09       14.46      1.99 o 
   1   1  19      104.79       99.99      4.49 o 
   2   1  19        0.00        1.17      1.77 o 
   3   1  19        1.84        1.52      1.92 o 
   4   1  19        0.22       -1.33      2.25 o 
  -5   2  19       17.15       18.53      2.27 o 
  -4   2  19        3.14        1.16      1.61 o 
  -3   2  19        0.27        0.98      1.41 o 
  -2   2  19       72.71       72.66      3.54 o 
  -1   2  19       44.03       31.41      3.03 o 
   0   2  19       19.41       15.15      2.34 o 
   1   2  19       40.06       34.87      5.56 o 
   2   2  19       38.15       37.22      6.81 o 
   3   2  19        1.78        6.01      1.97 o 
   4   2  19        0.28        1.70      2.02 o 
  -4   3  19        6.29        2.97      1.98 o 
  -3   3  19        0.41        0.83      1.45 o 
  -2   3  19        5.71        5.15      1.95 o 
  -1   3  19        2.75       10.75      2.20 o 
   0   3  19        0.13        4.06      2.24 o 
   1   3  19        4.02        0.82      1.70 o 
   2   3  19       33.32       27.86      3.75 o 
   3   3  19       47.44       50.09      4.77 o 
  -4   4  19        2.22        2.50      1.99 o 
  -3   4  19        3.53        1.45      2.30 o 
  -2   4  19       65.03       62.73      5.18 o 
  -1   4  19       96.69      100.74      5.94 o 
   0   4  19        0.01       -0.50      2.04 o 
   1   4  19        0.06        2.15      2.31 o 
   2   4  19       26.02       26.62      3.86 o 
   3   4  19        1.16        4.76      4.24 o 
  -3   5  19        0.88       -0.85      2.24 o 
  -2   5  19       18.70       29.38      7.50 o 
  -1   5  19       35.74       37.88      4.56 o 
   0   5  19       19.47       17.92      3.35 o 
   1   5  19        1.09        0.68      3.33 o 
   2   5  19        0.15        0.11      2.23 o 
  -2   6  19       25.19       32.04      4.32 o 
  -1   6  19       68.69       53.07      7.36 o 
   0   6  19        0.58        1.88      3.03 o 
   1   6  19        4.74        5.50      3.85 o 
  -4   0  20        0.71        1.29      2.98 o 
  -3   0  20       97.89       97.03      6.03 o 
  -2   0  20       47.54       49.52      4.48 o 
  -1   0  20       22.31       29.56     13.33 o 
   0   0  20      115.20      103.28      5.71 o 
   1   0  20       80.89       92.28      5.55 o 
   2   0  20       35.41       33.05      5.71 o 
   3   0  20        2.71        1.01      3.57 o 
  -4   1  20       40.89       42.92      3.21 o 
  -3   1  20       21.87       28.26      2.41 o 
  -2   1  20        0.27        2.57      1.57 o 
  -1   1  20       24.83       19.34      2.23 o 
   0   1  20       12.47       15.06      2.48 o 
   1   1  20        0.33        3.76      1.97 o 
   2   1  20        2.02        3.87      1.93 o 
   3   1  20       13.01       13.43      3.16 o 
  -4   2  20        0.00       -0.17      1.70 o 
  -3   2  20        0.28        2.17      1.59 o 
  -2   2  20       12.60       15.50      1.88 o 
  -1   2  20        0.00        0.13      1.76 o 
   0   2  20       12.18       11.77      4.79 o 
   1   2  20       90.40       88.22      5.12 o 
   2   2  20       26.85       27.11      3.08 o 
   3   2  20       54.96       60.70      5.67 o 
  -4   3  20        1.85        0.92      1.67 o 
  -3   3  20        0.03        0.45      1.56 o 
  -2   3  20       46.46       38.16      5.27 o 
  -1   3  20      127.12      119.34      6.09 o 
   0   3  20       21.43       16.89      3.25 o 
   1   3  20        5.86        9.50      2.93 o 
   2   3  20       33.48       29.96      4.08 o 
   3   3  20       90.87       86.28      6.04 o 
  -3   4  20        4.57        2.14      2.68 o 
  -2   4  20       31.89       35.21      4.32 o 
  -1   4  20        4.74        9.20      2.94 o 
   0   4  20       27.94       20.97      3.63 o 
   1   4  20        1.11       -0.97      2.21 o 
   2   4  20        1.73        4.90      2.68 o 
  -2   5  20        2.40        2.62      2.67 o 
  -1   5  20        0.53       -0.09      2.28 o 
   0   5  20        4.05        6.37      2.84 o 
   1   5  20        1.90       -0.56      3.02 o 
  -3   1  21        0.26        2.57      1.57 o 
  -2   1  21        0.64        1.23      1.58 o 
  -1   1  21        4.99        4.59      2.00 o 
   0   1  21        0.23       -1.46      1.75 o 
   1   1  21        7.70        2.93      1.97 o 
   2   1  21        0.01        0.13      2.38 o 
  -3   2  21       16.65       13.03      2.24 o 
  -2   2  21        0.00        1.28      1.56 o 
  -1   2  21       31.26       35.94      3.39 o 
   0   2  21        0.49        1.71      1.97 o 
   1   2  21        4.61        5.04      2.06 o 
   2   2  21        0.01        1.32      1.90 o 
  -2   3  21       49.26       49.85      5.04 o 
  -1   3  21        4.12        4.04      2.62 o 
   0   3  21        3.37        3.44      2.48 o 
   1   3  21        0.02       -0.71      2.32 o 
  -1   4  21      141.90      141.95      7.39 o 
   0   4  21       22.64       22.94      4.02 o 
  -1   0  22        2.02        6.12      2.84 o 
   0   0  22        1.24       -0.51      3.27 o 
  -1   1  22        0.76        3.46      2.12 o 
   0   1  22        3.13        1.48      2.01 o 
                                                 
